# Supplementary material for: Molecular insights into degron recognition by CRL5ASB7 ubiquitin ligase
Source: Nat Commun. 2024 Jul 22;15:6177. doi: 10.1038/s41467-024-50556-x (PMC11263391; doi:10.1038/s41467-024-50556-x)
Supplement: Supplementary file 3 — Source data [file 41467_2024_50556_MOESM3_ESM.xlsx]

## Sheet: Fig. 1a
Fig.1a

## Sheet: Fig.1b
DP_X	DP_Y	Baseline_X	Baseline_Y	Fit_X	Fit_Y	NDH_X	NDH_Y
0.083333	10.1195	0.083333	10.1113	0.063015	-4.37493	0.253001	-4.28453
0.1	10.1166	0.143419	10.1113	0.253001	-4.18695	0.444378	-3.29209
0.116667	10.1158	0.203504	10.1113	0.444378	-3.46581	0.637145	-2.0715
0.133333	10.115	0.26359	10.1113	0.637145	-1.91882	0.831303	-0.699335
0.15	10.1136	0.323675	10.1113	0.831303	-0.770989	1.02685	-0.281811
0.166667	10.1125	0.383761	10.1113	1.02685	-0.377036	1.22379	-0.084817
0.183333	10.1116	0.443846	10.1114	1.22379	-0.240243	1.42212	-0.205206
0.2	10.1113	0.503932	10.1114	1.42212	-0.181235	1.62184	-0.139052
0.216667	10.111	0.564017	10.1114	1.62184	-0.151126	1.82295	-0.138975
0.233333	10.1108	0.624103	10.1115	1.82295	-0.133854	2.02545	-0.058462
0.25	10.1108	0.684188	10.1115	2.02545	-0.123079	2.22934	-0.22886
0.266667	10.1107	0.744274	10.1116	2.22934	-0.115923	2.43463	-0.448713
0.283333	10.1106	0.804359	10.1116	2.43463	-0.110935	2.6413	-0.003872
0.3	10.1104	0.864444	10.1117	2.6413	-0.107321	2.84936	-0.050729
0.316667	10.1096	0.92453	10.1117	2.84936	-0.104618
0.333333	10.1085	0.984615	10.1118
0.35	10.1076	1.0447	10.1119
0.366667	10.1071	1.10479	10.1119
0.383333	10.1069	1.16487	10.112
0.4	10.1071	1.22496	10.1121
0.416667	10.1076	1.28504	10.1121
0.433333	10.1084	1.34513	10.1122
0.45	10.1091	1.40521	10.1123
0.466667	10.11	1.4653	10.1123
0.483333	10.1106	1.52538	10.1124
0.5	10.111	1.58547	10.1124
0.516667	10.1111	1.64556	10.1125
0.533333	10.1113	1.70564	10.1125
0.55	10.1116	1.76573	10.1126
0.566667	10.1116	1.82581	10.1126
0.583333	10.1117	1.8859	10.1126
0.6	10.1118	1.94598	10.1126
0.616667	10.1119	2.00607	10.1126
0.633333	10.1121	2.06615	10.1126
0.65	10.1123	2.12624	10.1126
0.666667	10.1123	2.18633	10.1126
0.683333	10.1124	2.24641	10.1126
0.7	10.1123	2.3065	10.1125
0.716667	10.1122	2.36658	10.1125
0.733333	10.1121	2.42667	10.1124
0.75	10.1122	2.48675	10.1123
0.766667	10.1122	2.54684	10.1122
0.783333	10.1121	2.60692	10.1121
0.8	10.1118	2.66701	10.112
0.816667	10.1116	2.72709	10.1119
0.833333	10.1114	2.78718	10.1117
0.85	10.1112	2.84727	10.1116
0.866667	10.1111	2.90735	10.1115
0.883333	10.111	2.96744	10.1113
0.9	10.1111	3.02752	10.1112
0.916667	10.1109	3.08761	10.111
0.933333	10.1106	3.14769	10.1108
0.95	10.1107	3.20778	10.1106
0.966667	10.1106	3.26786	10.1105
0.983333	10.109	3.32795	10.1103
1	10.108	3.38803	10.1101
1.01667	10.1111	3.44812	10.1099
1.03333	10.1137	3.5082	10.1097
1.05	10.0841	3.56829	10.1095
1.06667	10.0405	3.62838	10.1093
1.08333	9.98977	3.68846	10.1091
1.1	9.96136	3.74855	10.1089
1.11667	9.95771	3.80863	10.1087
1.13333	9.9662	3.86872	10.1085
1.15	9.98009	3.9288	10.1083
1.16667	9.99095	3.98889	10.1081
1.18333	10.0038	4.04897	10.1079
1.2	10.0156	4.10906	10.1077
1.21667	10.0253	4.16915	10.1075
1.23333	10.0338	4.22923	10.1073
1.25	10.0412	4.28932	10.1072
1.26667	10.0472	4.3494	10.107
1.28333	10.0523	4.40949	10.1068
1.3	10.0581	4.46957	10.1066
1.31667	10.0648	4.52966	10.1064
1.33333	10.0708	4.58974	10.1062
1.35	10.0763	4.64983	10.106
1.36667	10.0808	4.70991	10.1059
1.38333	10.0847	4.77	10.1057
1.4	10.0883	4.83009	10.1055
1.41667	10.0914	4.89017	10.1053
1.43333	10.094	4.95026	10.1051
1.45	10.0963	5.01034	10.105
1.46667	10.0983	5.07043	10.1048
1.48333	10.1	5.13051	10.1046
1.5	10.1013	5.1906	10.1045
1.51667	10.1023	5.25068	10.1043
1.53333	10.103	5.31077	10.1041
1.55	10.1038	5.37085	10.1039
1.56667	10.1048	5.43094	10.1038
1.58333	10.1059	5.49103	10.1036
1.6	10.1069	5.55111	10.1035
1.61667	10.1079	5.6112	10.1033
1.63333	10.1088	5.67128	10.1031
1.65	10.1096	5.73137	10.103
1.66667	10.1101	5.79145	10.1028
1.68333	10.1105	5.85154	10.1026
1.7	10.1108	5.91162	10.1025
1.71667	10.1112	5.97171	10.1023
1.73333	10.1116	6.03179	10.1022
1.75	10.1118	6.09188	10.102
1.76667	10.112	6.15197	10.1018
1.78333	10.1122	6.21205	10.1017
1.8	10.1125	6.27214	10.1015
1.81667	10.1127	6.33222	10.1014
1.83333	10.1129	6.39231	10.1012
1.85	10.1131	6.45239	10.101
1.86667	10.1136	6.51248	10.1009
1.88333	10.114	6.57256	10.1007
1.9	10.114	6.63265	10.1005
1.91667	10.1138	6.69273	10.1004
1.93333	10.1135	6.75282	10.1002
1.95	10.1134	6.81291	10.1
1.96667	10.1135	6.87299	10.0998
1.98333	10.1135	6.93308	10.0997
2	10.1138	6.99316	10.0995
2.01667	10.114	7.05325	10.0993
2.03333	10.1142	7.11333	10.0991
2.05	10.1144	7.17342	10.0989
2.06667	10.114	7.2335	10.0987
2.08333	10.1136	7.29359	10.0986
2.1	10.1135	7.35367	10.0984
2.11667	10.1135	7.41376	10.0982
2.13333	10.1134	7.47385	10.098
2.15	10.1133	7.53393	10.0978
2.16667	10.1133	7.59402	10.0976
2.18333	10.1135	7.6541	10.0974
2.2	10.1136	7.71419	10.0972
2.21667	10.1136	7.77427	10.097
2.23333	10.1137	7.83436	10.0968
2.25	10.1136	7.89444	10.0965
2.26667	10.1136	7.95453	10.0963
2.28333	10.1134	8.01461	10.0961
2.3	10.1134	8.0747	10.0959
2.31667	10.1134	8.13479	10.0957
2.33333	10.1133	8.19487	10.0955
2.35	10.1131	8.25496	10.0953
2.36667	10.1128	8.31504	10.0951
2.38333	10.1132	8.37513	10.0948
2.4	10.1132	8.43521	10.0946
2.41667	10.1134	8.4953	10.0944
2.43333	10.1134	8.55538	10.0942
2.45	10.1128	8.61547	10.094
2.46667	10.1135	8.67556	10.0938
2.48333	10.1149	8.73564	10.0935
2.5	10.1156	8.79573	10.0933
2.51667	10.1219	8.85581	10.0931
2.53333	10.1173	8.9159	10.0929
2.55	10.0764	8.97598	10.0927
2.56667	9.99991	9.03607	10.0924
2.58333	9.90279	9.09615	10.0922
2.6	9.83719	9.15624	10.092
2.61667	9.80945	9.21632	10.0917
2.63333	9.80748	9.27641	10.0915
2.65	9.8134	9.3365	10.0913
2.66667	9.81877	9.39658	10.091
2.68333	9.81696	9.45667	10.0908
2.7	9.80981	9.51675	10.0905
2.71667	9.80377	9.57684	10.0903
2.73333	9.80197	9.63692	10.09
2.75	9.80794	9.69701	10.0898
2.76667	9.82153	9.75709	10.0895
2.78333	9.84628	9.81718	10.0892
2.8	9.8698	9.87726	10.089
2.81667	9.89395	9.93735	10.0887
2.83333	9.92032	9.99744	10.0884
2.85	9.94272	10.0575	10.0881
2.86667	9.96173	10.1176	10.0878
2.88333	9.9747	10.1777	10.0875
2.9	9.98549	10.2378	10.0872
2.91667	9.99526	10.2979	10.0869
2.93333	10.0031	10.3579	10.0866
2.95	10.0106	10.418	10.0862
2.96667	10.0181	10.4781	10.0859
2.98333	10.026	10.5382	10.0855
3	10.0337	10.5983	10.0851
3.01667	10.0404	10.6584	10.0847
3.03333	10.0464	10.7185	10.0843
3.05	10.052	10.7785	10.0839
3.06667	10.0577	10.8386	10.0834
3.08333	10.0623	10.8987	10.083
3.1	10.0667	10.9588	10.0825
3.11667	10.071	11.0189	10.0821
3.13333	10.0749	11.079	10.0816
3.15	10.0784	11.1391	10.0811
3.16667	10.0817	11.1991	10.0807
3.18333	10.0848	11.2592	10.0802
3.2	10.0876	11.3193	10.0798
3.21667	10.0901	11.3794	10.0794
3.23333	10.0923	11.4395	10.079
3.25	10.0944	11.4996	10.0786
3.26667	10.0961	11.5597	10.0782
3.28333	10.0974	11.6197	10.0778
3.3	10.0987	11.6798	10.0775
3.31667	10.0999	11.7399	10.0772
3.33333	10.1011	11.8	10.0768
3.35	10.102	11.8601	10.0765
3.36667	10.1028	11.9202	10.0762
3.38333	10.1035	11.9803	10.0759
3.4	10.1042	12.0403	10.0756
3.41667	10.1049	12.1004	10.0753
3.43333	10.1055	12.1605	10.0751
3.45	10.1058	12.2206	10.0748
3.46667	10.1063	12.2807	10.0745
3.48333	10.1067	12.3408	10.0743
3.5	10.1071	12.4009	10.0741
3.51667	10.1074	12.4609	10.0738
3.53333	10.1077	12.521	10.0736
3.55	10.1079	12.5811	10.0734
3.56667	10.1081	12.6412	10.0732
3.58333	10.1082	12.7013	10.073
3.6	10.1081	12.7614	10.0728
3.61667	10.108	12.8215	10.0726
3.63333	10.108	12.8815	10.0725
3.65	10.1078	12.9416	10.0723
3.66667	10.1075	13.0017	10.0721
3.68333	10.1072	13.0618	10.0719
3.7	10.1072	13.1219	10.0718
3.71667	10.1071	13.182	10.0716
3.73333	10.1069	13.2421	10.0715
3.75	10.1068	13.3021	10.0713
3.76667	10.1067	13.3622	10.0712
3.78333	10.1066	13.4223	10.071
3.8	10.1065	13.4824	10.0709
3.81667	10.1064	13.5425	10.0707
3.83333	10.1062	13.6026	10.0706
3.85	10.1064	13.6626	10.0704
3.86667	10.1064	13.7227	10.0702
3.88333	10.1062	13.7828	10.0701
3.9	10.1064	13.8429	10.0699
3.91667	10.1071	13.903	10.0697
3.93333	10.1079	13.9631	10.0696
3.95	10.1078	14.0232	10.0694
3.96667	10.1073	14.0832	10.0692
3.98333	10.1075	14.1433	10.069
4	10.1084	14.2034	10.0688
4.01667	10.112	14.2635	10.0686
4.03333	10.1122	14.3236	10.0684
4.05	10.0813	14.3837	10.0682
4.06667	10.0245	14.4438	10.068
4.08333	9.96432	14.5038	10.0678
4.1	9.9264	14.5639	10.0676
4.11667	9.91728	14.624	10.0673
4.13333	9.92037	14.6841	10.0671
4.15	9.92005	14.7442	10.0669
4.16667	9.91658	14.8043	10.0666
4.18333	9.91385	14.8644	10.0664
4.2	9.9086	14.9244	10.0662
4.21667	9.90077	14.9845	10.066
4.23333	9.89328	15.0446	10.0657
4.25	9.8908	15.1047	10.0655
4.26667	9.89355	15.1648	10.0653
4.28333	9.90166	15.2249	10.065
4.3	9.91262	15.285	10.0648
4.31667	9.92531	15.345	10.0646
4.33333	9.93833	15.4051	10.0644
4.35	9.95101	15.4652	10.0642
4.36667	9.96332	15.5253	10.064
4.38333	9.97467	15.5854	10.0638
4.4	9.98492	15.6455	10.0636
4.41667	9.99463	15.7056	10.0634
4.43333	10.0038	15.7656	10.0632
4.45	10.0127	15.8257	10.063
4.46667	10.0199	15.8858	10.0628
4.48333	10.0274	15.9459	10.0626
4.5	10.0347	16.006	10.0625
4.51667	10.0414	16.0661	10.0623
4.53333	10.0473	16.1262	10.0622
4.55	10.0521	16.1862	10.0621
4.56667	10.0564	16.2463	10.0619
4.58333	10.0611	16.3064	10.0618
4.6	10.0657	16.3665	10.0617
4.61667	10.0698	16.4266	10.0616
4.63333	10.0733	16.4867	10.0616
4.65	10.0764	16.5468	10.0615
4.66667	10.0793	16.6068	10.0614
4.68333	10.0822	16.6669	10.0614
4.7	10.0849	16.727	10.0613
4.71667	10.087	16.7871	10.0613
4.73333	10.0889	16.8472	10.0613
4.75	10.0905	16.9073	10.0613
4.76667	10.0921	16.9673	10.0613
4.78333	10.0934	17.0274	10.0614
4.8	10.0945	17.0875	10.0614
4.81667	10.0956	17.1476	10.0615
4.83333	10.0966	17.2077	10.0616
4.85	10.0975	17.2678	10.0617
4.86667	10.0983	17.3279	10.0618
4.88333	10.0991	17.3879	10.0619
4.9	10.1	17.448	10.0621
4.91667	10.1006	17.5081	10.0623
4.93333	10.1009	17.5682	10.0625
4.95	10.1011	17.6283	10.0627
4.96667	10.1014	17.6884	10.063
4.98333	10.1016	17.7485	10.0632
5	10.1017	17.8085	10.0635
5.01667	10.1017	17.8686	10.0638
5.03333	10.1017	17.9287	10.064
5.05	10.1021	17.9888	10.0643
5.06667	10.1023	18.0489	10.0646
5.08333	10.1026	18.109	10.0649
5.1	10.1028	18.1691	10.0653
5.11667	10.1031	18.2291	10.0656
5.13333	10.1033	18.2892	10.0659
5.15	10.1035	18.3493	10.0662
5.16667	10.1038	18.4094	10.0665
5.18333	10.1042	18.4695	10.0668
5.2	10.1046	18.5296	10.0671
5.21667	10.1047	18.5897	10.0674
5.23333	10.1045	18.6497	10.0676
5.25	10.1044	18.7098	10.0678
5.26667	10.1041	18.7699	10.068
5.28333	10.104	18.83	10.0681
5.3	10.1041	18.8901	10.0681
5.31667	10.1043	18.9502	10.0681
5.33333	10.1045	19.0103	10.068
5.35	10.1045	19.0703	10.0679
5.36667	10.1044	19.1304	10.0677
5.38333	10.1041	19.1905	10.0675
5.4	10.1039	19.2506	10.0672
5.41667	10.1037	19.3107	10.0669
5.43333	10.1026	19.3708	10.0665
5.45	10.1017	19.4309	10.0662
5.46667	10.1019	19.4909	10.0658
5.48333	10.1031	19.551	10.0653
5.5	10.1007	19.6111	10.0649
5.51667	10.0993	19.6712	10.0644
5.53333	10.0972	19.7313	10.0639
5.55	10.0846	19.7914	10.0634
5.56667	10.0534	19.8515	10.0628
5.58333	10.0151	19.9115	10.0623
5.6	10.0011	19.9716	10.0617
5.61667	9.99997	20.0317	10.0612
5.63333	10.0012	20.0918	10.0607
5.65	9.99856	20.1519	10.0601
5.66667	9.99391	20.212	10.0596
5.68333	9.99046	20.2721	10.059
5.7	9.98818	20.3321	10.0585
5.71667	9.98689	20.3922	10.058
5.73333	9.98616	20.4523	10.0575
5.75	9.98558	20.5124	10.057
5.76667	9.98592	20.5725	10.0565
5.78333	9.98679	20.6326	10.056
5.8	9.98903	20.6927	10.0555
5.81667	9.99421	20.7527	10.055
5.83333	9.99904	20.8128	10.0546
5.85	10.0042	20.8729	10.0541
5.86667	10.0095	20.933	10.0537
5.88333	10.0148	20.9931	10.0532
5.9	10.0201	21.0532	10.0528
5.91667	10.0254	21.1132	10.0524
5.93333	10.0307	21.1733	10.052
5.95	10.0358	21.2334	10.0516
5.96667	10.0409	21.2935	10.0512
5.98333	10.0454	21.3536	10.0508
6	10.0497	21.4137	10.0504
6.01667	10.0536	21.4738	10.0501
6.03333	10.0573	21.5338	10.0498
6.05	10.0611	21.5939	10.0496
6.06667	10.0646	21.654	10.0494
6.08333	10.0674	21.7141	10.0492
6.1	10.07	21.7742	10.0491
6.11667	10.0724	21.8343	10.049
6.13333	10.0746	21.8944	10.0489
6.15	10.0767	21.9544	10.0489
6.16667	10.0788	22.0145	10.0489
6.18333	10.0807	22.0746	10.0489
6.2	10.0824	22.1347	10.049
6.21667	10.0841	22.1948	10.049
6.23333	10.0858	22.2549	10.0491
6.25	10.0873	22.315	10.0493
6.26667	10.0888	22.375	10.0494
6.28333	10.0901	22.4351	10.0495
6.3	10.0912	22.4952	10.0497
6.31667	10.0924	22.5553	10.0499
6.33333	10.0935	22.6154	10.0501
6.35	10.0943	22.6755	10.0503
6.36667	10.0953	22.7356	10.0505
6.38333	10.0957	22.7956	10.0507
6.4	10.096	22.8557	10.0509
6.41667	10.0966	22.9158	10.0511
6.43333	10.0971	22.9759	10.0513
6.45	10.0976	23.036	10.0515
6.46667	10.0983	23.0961	10.0517
6.48333	10.0989	23.1562	10.0519
6.5	10.0993	23.2162	10.0521
6.51667	10.0998	23.2763	10.0523
6.53333	10.1002	23.3364	10.0525
6.55	10.1004	23.3965	10.0527
6.56667	10.1003	23.4566	10.0529
6.58333	10.1002	23.5167	10.0532
6.6	10.1001
6.61667	10.1001
6.63333	10.1001
6.65	10.1
6.66667	10.1
6.68333	10.1002
6.7	10.1002
6.71667	10.1002
6.73333	10.1002
6.75	10.1003
6.76667	10.1005
6.78333	10.1008
6.8	10.1008
6.81667	10.1006
6.83333	10.1005
6.85	10.1004
6.86667	10.1004
6.88333	10.1004
6.9	10.1005
6.91667	10.1005
6.93333	10.1003
6.95	10.1004
6.96667	10.1011
6.98333	10.1005
7	10.0999
7.01667	10.1021
7.03333	10.0973
7.05	10.0813
7.06667	10.0696
7.08333	10.0657
7.1	10.0656
7.11667	10.065
7.13333	10.0643
7.15	10.0634
7.16667	10.063
7.18333	10.0629
7.2	10.0614
7.21667	10.06
7.23333	10.0598
7.25	10.0606
7.26667	10.0622
7.28333	10.064
7.3	10.0655
7.31667	10.0665
7.33333	10.067
7.35	10.0676
7.36667	10.0687
7.38333	10.07
7.4	10.0715
7.41667	10.0729
7.43333	10.0745
7.45	10.0761
7.46667	10.0777
7.48333	10.0792
7.5	10.0806
7.51667	10.0817
7.53333	10.0826
7.55	10.0837
7.56667	10.0848
7.58333	10.0859
7.6	10.0868
7.61667	10.0877
7.63333	10.0888
7.65	10.0898
7.66667	10.091
7.68333	10.0918
7.7	10.0924
7.71667	10.0926
7.73333	10.0928
7.75	10.093
7.76667	10.0931
7.78333	10.0934
7.8	10.0936
7.81667	10.0938
7.83333	10.0939
7.85	10.0942
7.86667	10.0945
7.88333	10.0947
7.9	10.0946
7.91667	10.0946
7.93333	10.0947
7.95	10.0947
7.96667	10.0944
7.98333	10.0942
8	10.0942
8.01667	10.0942
8.03333	10.0943
8.05	10.0944
8.06667	10.0943
8.08333	10.0941
8.1	10.0941
8.11667	10.0942
8.13333	10.0942
8.15	10.0942
8.16667	10.0943
8.18333	10.0941
8.2	10.0941
8.21667	10.0943
8.23333	10.0943
8.25	10.0945
8.26667	10.0944
8.28333	10.0943
8.3	10.0943
8.31667	10.0944
8.33333	10.0942
8.35	10.0941
8.36667	10.0937
8.38333	10.094
8.4	10.0944
8.41667	10.0943
8.43333	10.0942
8.45	10.0939
8.46667	10.0935
8.48333	10.0933
8.5	10.093
8.51667	10.0952
8.53333	10.0961
8.55	10.0846
8.56667	10.075
8.58333	10.0721
8.6	10.0736
8.61667	10.0756
8.63333	10.0772
8.65	10.0782
8.66667	10.0787
8.68333	10.0791
8.7	10.0786
8.71667	10.0782
8.73333	10.0787
8.75	10.0798
8.76667	10.0815
8.78333	10.0835
8.8	10.0851
8.81667	10.0862
8.83333	10.0868
8.85	10.0868
8.86667	10.0868
8.88333	10.0867
8.9	10.0869
8.91667	10.0871
8.93333	10.0871
8.95	10.0872
8.96667	10.0874
8.98333	10.0876
9	10.0879
9.01667	10.0878
9.03333	10.0877
9.05	10.0876
9.06667	10.0873
9.08333	10.0872
9.1	10.0872
9.11667	10.0869
9.13333	10.0869
9.15	10.087
9.16667	10.0874
9.18333	10.0879
9.2	10.0885
9.21667	10.0889
9.23333	10.0889
9.25	10.0888
9.26667	10.089
9.28333	10.0892
9.3	10.0895
9.31667	10.0896
9.33333	10.0897
9.35	10.09
9.36667	10.0901
9.38333	10.0901
9.4	10.09
9.41667	10.0899
9.43333	10.09
9.45	10.0902
9.46667	10.0903
9.48333	10.0901
9.5	10.0898
9.51667	10.0895
9.53333	10.0894
9.55	10.0892
9.56667	10.089
9.58333	10.0889
9.6	10.0888
9.61667	10.0885
9.63333	10.0882
9.65	10.0879
9.66667	10.0875
9.68333	10.0871
9.7	10.087
9.71667	10.087
9.73333	10.0872
9.75	10.0874
9.76667	10.0874
9.78333	10.0873
9.8	10.0874
9.81667	10.0877
9.83333	10.0881
9.85	10.0881
9.86667	10.0879
9.88333	10.0879
9.9	10.0879
9.91667	10.0883
9.93333	10.0893
9.95	10.0901
9.96667	10.0906
9.98333	10.0911
10	10.0911
10.0167	10.0894
10.0333	10.0877
10.05	10.0756
10.0667	10.0667
10.0833	10.0661
10.1	10.0689
10.1167	10.0714
10.1333	10.0734
10.15	10.0751
10.1667	10.0769
10.1833	10.0782
10.2	10.0784
10.2167	10.0785
10.2333	10.0793
10.25	10.081
10.2667	10.0832
10.2833	10.0854
10.3	10.0871
10.3167	10.088
10.3333	10.0885
10.35	10.0886
10.3667	10.0885
10.3833	10.0883
10.4	10.0882
10.4167	10.0882
10.4333	10.0882
10.45	10.088
10.4667	10.088
10.4833	10.0877
10.5	10.0876
10.5167	10.0879
10.5333	10.0882
10.55	10.0884
10.5667	10.0887
10.5833	10.0889
10.6	10.089
10.6167	10.0891
10.6333	10.0891
10.65	10.089
10.6667	10.0888
10.6833	10.0886
10.7	10.0887
10.7167	10.0886
10.7333	10.0885
10.75	10.0883
10.7667	10.088
10.7833	10.0878
10.8	10.0876
10.8167	10.0874
10.8333	10.0872
10.85	10.0868
10.8667	10.0861
10.8833	10.0854
10.9	10.0849
10.9167	10.0844
10.9333	10.0839
10.95	10.0833
10.9667	10.0829
10.9833	10.0828
11	10.0829
11.0167	10.0828
11.0333	10.0827
11.05	10.0828
11.0667	10.0828
11.0833	10.0829
11.1	10.0831
11.1167	10.0827
11.1333	10.0825
11.15	10.0825
11.1667	10.0823
11.1833	10.0822
11.2	10.0824
11.2167	10.0821
11.2333	10.0825
11.25	10.084
11.2667	10.0841
11.2833	10.0325
11.3	10.0161
11.3167	10.0466
11.3333	10.0761
11.35	10.0904
11.3667	10.0924
11.3833	10.0899
11.4	10.0872
11.4167	10.0852
11.4333	10.0848
11.45	10.082
11.4667	10.0786
11.4833	10.0772
11.5	10.0772
11.5167	10.0784
11.5333	10.0765
11.55	10.0652
11.5667	10.0567
11.5833	10.0561
11.6	10.0586
11.6167	10.061
11.6333	10.063
11.65	10.0643
11.6667	10.0655
11.6833	10.0659
11.7	10.0655
11.7167	10.0651
11.7333	10.0656
11.75	10.0668
11.7667	10.0686
11.7833	10.0704
11.8	10.0718
11.8167	10.0726
11.8333	10.073
11.85	10.0732
11.8667	10.0734
11.8833	10.0734
11.9	10.0734
11.9167	10.0731
11.9333	10.0728
11.95	10.0725
11.9667	10.0721
11.9833	10.0717
12	10.0719
12.0167	10.0722
12.0333	10.0724
12.05	10.0726
12.0667	10.0727
12.0833	10.0728
12.1	10.073
12.1167	10.0729
12.1333	10.0729
12.15	10.0728
12.1667	10.0727
12.1833	10.0724
12.2	10.0724
12.2167	10.0725
12.2333	10.0726
12.25	10.0728
12.2667	10.0731
12.2833	10.0733
12.3	10.0737
12.3167	10.074
12.3333	10.0741
12.35	10.074
12.3667	10.0739
12.3833	10.0738
12.4	10.0738
12.4167	10.0739
12.4333	10.0738
12.45	10.074
12.4667	10.074
12.4833	10.0741
12.5	10.0741
12.5167	10.0741
12.5333	10.074
12.55	10.0737
12.5667	10.0734
12.5833	10.0731
12.6	10.073
12.6167	10.0728
12.6333	10.0725
12.65	10.0722
12.6667	10.0718
12.6833	10.0716
12.7	10.0716
12.7167	10.0717
12.7333	10.0717
12.75	10.0715
12.7667	10.0716
12.7833	10.0714
12.8	10.0713
12.8167	10.0715
12.8333	10.0717
12.85	10.0718
12.8667	10.072
12.8833	10.0721
12.9	10.0724
12.9167	10.0727
12.9333	10.0734
12.95	10.0736
12.9667	10.0739
12.9833	10.0744
13	10.075
13.0167	10.0735
13.0333	10.0716
13.05	10.061
13.0667	10.0493
13.0833	10.0473
13.1	10.0506
13.1167	10.0547
13.1333	10.0567
13.15	10.0568
13.1667	10.0584
13.1833	10.0602
13.2	10.0616
13.2167	10.0626
13.2333	10.0631
13.25	10.0644
13.2667	10.0669
13.2833	10.0692
13.3	10.0711
13.3167	10.0722
13.3333	10.0726
13.35	10.0724
13.3667	10.0718
13.3833	10.0713
13.4	10.0709
13.4167	10.0704
13.4333	10.07
13.45	10.0699
13.4667	10.0699
13.4833	10.0698
13.5	10.0697
13.5167	10.0694
13.5333	10.0689
13.55	10.0686
13.5667	10.0685
13.5833	10.0685
13.6	10.0686
13.6167	10.0688
13.6333	10.0687
13.65	10.0687
13.6667	10.0689
13.6833	10.0693
13.7	10.0696
13.7167	10.0698
13.7333	10.07
13.75	10.07
13.7667	10.07
13.7833	10.0697
13.8	10.0694
13.8167	10.0693
13.8333	10.0694
13.85	10.0697
13.8667	10.0701
13.8833	10.0702
13.9	10.0703
13.9167	10.0704
13.9333	10.0703
13.95	10.0702
13.9667	10.0703
13.9833	10.0704
14	10.0704
14.0167	10.0704
14.0333	10.0702
14.05	10.07
14.0667	10.0696
14.0833	10.0696
14.1	10.0698
14.1167	10.07
14.1333	10.0702
14.15	10.0702
14.1667	10.07
14.1833	10.0696
14.2	10.0693
14.2167	10.0692
14.2333	10.0691
14.25	10.0688
14.2667	10.0687
14.2833	10.0687
14.3	10.0687
14.3167	10.0688
14.3333	10.0685
14.35	10.0682
14.3667	10.0682
14.3833	10.0684
14.4	10.0682
14.4167	10.0679
14.4333	10.068
14.45	10.0685
14.4667	10.0686
14.4833	10.0681
14.5	10.0651
14.5167	10.0635
14.5333	10.0644
14.55	10.0624
14.5667	10.0529
14.5833	10.0464
14.6	10.0469
14.6167	10.0488
14.6333	10.0497
14.65	10.0515
14.6667	10.0517
14.6833	10.0535
14.7	10.0553
14.7167	10.0562
14.7333	10.0562
14.75	10.0565
14.7667	10.0576
14.7833	10.0597
14.8	10.062
14.8167	10.0639
14.8333	10.0651
14.85	10.0657
14.8667	10.0659
14.8833	10.0662
14.9	10.0664
14.9167	10.0665
14.9333	10.0664
14.95	10.0665
14.9667	10.0665
14.9833	10.0663
15	10.0661
15.0167	10.0659
15.0333	10.066
15.05	10.0661
15.0667	10.0663
15.0833	10.0664
15.1	10.0664
15.1167	10.0662
15.1333	10.0659
15.15	10.0657
15.1667	10.0656
15.1833	10.0656
15.2	10.0656
15.2167	10.0653
15.2333	10.065
15.25	10.0648
15.2667	10.0646
15.2833	10.0643
15.3	10.0641
15.3167	10.064
15.3333	10.064
15.35	10.0639
15.3667	10.0638
15.3833	10.0639
15.4	10.064
15.4167	10.0641
15.4333	10.0643
15.45	10.0645
15.4667	10.0646
15.4833	10.0647
15.5	10.0646
15.5167	10.0645
15.5333	10.0642
15.55	10.0642
15.5667	10.0644
15.5833	10.0645
15.6	10.0648
15.6167	10.0651
15.6333	10.0652
15.65	10.065
15.6667	10.0649
15.6833	10.0646
15.7	10.0644
15.7167	10.064
15.7333	10.0636
15.75	10.0634
15.7667	10.0632
15.7833	10.0629
15.8	10.0627
15.8167	10.0626
15.8333	10.0627
15.85	10.0626
15.8667	10.0627
15.8833	10.0623
15.9	10.0617
15.9167	10.0615
15.9333	10.0617
15.95	10.0622
15.9667	10.0628
15.9833	10.0626
16	10.0634
16.0167	10.0637
16.0333	10.0663
16.05	10.0566
16.0667	10.0456
16.0833	10.0426
16.1	10.0447
16.1167	10.0477
16.1333	10.0501
16.15	10.0518
16.1667	10.0533
16.1833	10.0543
16.2	10.0544
16.2167	10.0542
16.2333	10.0548
16.25	10.0562
16.2667	10.0583
16.2833	10.0604
16.3	10.0622
16.3167	10.0635
16.3333	10.0642
16.35	10.0645
16.3667	10.0648
16.3833	10.0648
16.4	10.0648
16.4167	10.0648
16.4333	10.0647
16.45	10.0645
16.4667	10.0643
16.4833	10.064
16.5	10.064
16.5167	10.0642
16.5333	10.0641
16.55	10.0639
16.5667	10.0636
16.5833	10.0633
16.6	10.0633
16.6167	10.0631
16.6333	10.063
16.65	10.0627
16.6667	10.0625
16.6833	10.0625
16.7	10.0623
16.7167	10.062
16.7333	10.062
16.75	10.062
16.7667	10.062
16.7833	10.062
16.8	10.0618
16.8167	10.0617
16.8333	10.0616
16.85	10.0616
16.8667	10.062
16.8833	10.0623
16.9	10.0624
16.9167	10.0624
16.9333	10.0622
16.95	10.062
16.9667	10.062
16.9833	10.0621
17	10.0622
17.0167	10.0621
17.0333	10.062
17.05	10.062
17.0667	10.0619
17.0833	10.0618
17.1	10.0616
17.1167	10.0615
17.1333	10.0616
17.15	10.0616
17.1667	10.0612
17.1833	10.0606
17.2	10.0601
17.2167	10.0596
17.2333	10.0594
17.25	10.0593
17.2667	10.0591
17.2833	10.0591
17.3	10.059
17.3167	10.059
17.3333	10.0589
17.35	10.0588
17.3667	10.0586
17.3833	10.0583
17.4	10.0582
17.4167	10.0581
17.4333	10.0585
17.45	10.0589
17.4667	10.059
17.4833	10.0595
17.5	10.0594
17.5167	10.0572
17.5333	10.0569
17.55	10.0499
17.5667	10.0403
17.5833	10.0383
17.6	10.0399
17.6167	10.0426
17.6333	10.0452
17.65	10.0473
17.6667	10.0492
17.6833	10.0508
17.7	10.0516
17.7167	10.052
17.7333	10.0529
17.75	10.0544
17.7667	10.0563
17.7833	10.0581
17.8	10.0597
17.8167	10.0609
17.8333	10.0617
17.85	10.0624
17.8667	10.0628
17.8833	10.0629
17.9	10.063
17.9167	10.0631
17.9333	10.0629
17.95	10.0628
17.9667	10.0624
17.9833	10.062
18	10.0618
18.0167	10.0614
18.0333	10.0611
18.05	10.0608
18.0667	10.0604
18.0833	10.0601
18.1	10.0601
18.1167	10.0601
18.1333	10.06
18.15	10.0597
18.1667	10.0596
18.1833	10.0596
18.2	10.0595
18.2167	10.0594
18.2333	10.0593
18.25	10.0593
18.2667	10.0593
18.2833	10.0595
18.3	10.0596
18.3167	10.0598
18.3333	10.0599
18.35	10.0599
18.3667	10.0598
18.3833	10.0596
18.4	10.0596
18.4167	10.0595
18.4333	10.0593
18.45	10.0592
18.4667	10.0579
18.4833	10.0568
18.5	10.0569
18.5167	10.0565
18.5333	10.0558
18.55	10.055
18.5667	10.0537
18.5833	10.052
18.6	10.0491
18.6167	10.0427
18.6333	10.026
18.65	10.0508
18.6667	10.0954
18.6833	10.116
18.7	10.1162
18.7167	10.1095
18.7333	10.1019
18.75	10.0958
18.7667	10.0918
18.7833	10.0885
18.8	10.0858
18.8167	10.0834
18.8333	10.0814
18.85	10.0791
18.8667	10.0757
18.8833	10.0716
18.9	10.0688
18.9167	10.0674
18.9333	10.0665
18.95	10.0654
18.9667	10.0644
18.9833	10.0636
19	10.0633
19.0167	10.062
19.0333	10.0625
19.05	10.0567
19.0667	10.0448
19.0833	10.04
19.1	10.0414
19.1167	10.0447
19.1333	10.0472
19.15	10.0488
19.1667	10.0501
19.1833	10.0514
19.2	10.0518
19.2167	10.0516
19.2333	10.0518
19.25	10.0526
19.2667	10.0544
19.2833	10.0567
19.3	10.0585
19.3167	10.0599
19.3333	10.0605
19.35	10.0608
19.3667	10.061
19.3833	10.0606
19.4	10.0596
19.4167	10.0586
19.4333	10.0576
19.45	10.0571
19.4667	10.0568
19.4833	10.0566
19.5	10.0562
19.5167	10.0557
19.5333	10.0552
19.55	10.0547
19.5667	10.0546
19.5833	10.0545
19.6	10.0544
19.6167	10.054
19.6333	10.0537
19.65	10.0536
19.6667	10.0536
19.6833	10.0536
19.7	10.0532
19.7167	10.0532
19.7333	10.0538
19.75	10.0547
19.7667	10.0555
19.7833	10.0559
19.8	10.056
19.8167	10.0559
19.8333	10.056
19.85	10.0562
19.8667	10.0563
19.8833	10.0561
19.9	10.056
19.9167	10.056
19.9333	10.0561
19.95	10.0561
19.9667	10.0562
19.9833	10.056
20	10.0559
20.0167	10.0557
20.0333	10.0557
20.05	10.0557
20.0667	10.0558
20.0833	10.0559
20.1	10.056
20.1167	10.056
20.1333	10.056
20.15	10.056
20.1667	10.056
20.1833	10.056
20.2	10.0561
20.2167	10.0563
20.2333	10.0564
20.25	10.0566
20.2667	10.0569
20.2833	10.0571
20.3	10.057
20.3167	10.0569
20.3333	10.0569
20.35	10.0571
20.3667	10.0573
20.3833	10.0573
20.4	10.0573
20.4167	10.0574
20.4333	10.0575
20.45	10.0577
20.4667	10.0578
20.4833	10.0572
20.5	10.0577
20.5167	10.0599
20.5333	10.0614
20.55	10.0534
20.5667	10.0408
20.5833	10.0368
20.6	10.0388
20.6167	10.0414
20.6333	10.0442
20.65	10.0467
20.6667	10.0486
20.6833	10.0498
20.7	10.0502
20.7167	10.0503
20.7333	10.0508
20.75	10.052
20.7667	10.0541
20.7833	10.0562
20.8	10.0582
20.8167	10.0596
20.8333	10.0605
20.85	10.0609
20.8667	10.0611
20.8833	10.0612
20.9	10.0611
20.9167	10.0608
20.9333	10.0605
20.95	10.06
20.9667	10.0597
20.9833	10.0594
21	10.0592
21.0167	10.059
21.0333	10.0588
21.05	10.0586
21.0667	10.0582
21.0833	10.0581
21.1	10.0579
21.1167	10.0577
21.1333	10.0574
21.15	10.0572
21.1667	10.057
21.1833	10.057
21.2	10.0572
21.2167	10.0572
21.2333	10.0572
21.25	10.0572
21.2667	10.0573
21.2833	10.0573
21.3	10.0573
21.3167	10.057
21.3333	10.0569
21.35	10.0568
21.3667	10.0567
21.3833	10.0567
21.4	10.0563
21.4167	10.0538
21.4333	10.0532
21.45	10.0529
21.4667	10.052
21.4833	10.0508
21.5	10.0494
21.5167	10.0476
21.5333	10.0457
21.55	10.0417
21.5667	10.0283
21.5833	10.0025
21.6	10.0087
21.6167	10.0261
21.6333	10.0368
21.65	10.0415
21.6667	10.0436
21.6833	10.0452
21.7	10.0467
21.7167	10.0476
21.7333	10.0479
21.75	10.0485
21.7667	10.0498
21.7833	10.0516
21.8	10.0523
21.8167	10.0524
21.8333	10.0522
21.85	10.0519
21.8667	10.0518
21.8833	10.0519
21.9	10.0518
21.9167	10.0514
21.9333	10.051
21.95	10.0511
21.9667	10.0506
21.9833	10.0497
22	10.0491
22.0167	10.0488
22.0333	10.0509
22.05	10.0453
22.0667	10.035
22.0833	10.0314
22.1	10.0329
22.1167	10.0358
22.1333	10.0387
22.15	10.0405
22.1667	10.042
22.1833	10.0432
22.2	10.0434
22.2167	10.0434
22.2333	10.0438
22.25	10.0448
22.2667	10.0465
22.2833	10.0485
22.3	10.05
22.3167	10.0511
22.3333	10.0518
22.35	10.0521
22.3667	10.052
22.3833	10.0519
22.4	10.0516
22.4167	10.0513
22.4333	10.0513
22.45	10.0513
22.4667	10.0511
22.4833	10.0511
22.5	10.0511
22.5167	10.0511
22.5333	10.0514
22.55	10.0515
22.5667	10.0515
22.5833	10.0515
22.6	10.0515
22.6167	10.0514
22.6333	10.0515
22.65	10.0516
22.6667	10.0517
22.6833	10.0519
22.7	10.0521
22.7167	10.0522
22.7333	10.0523
22.75	10.0523
22.7667	10.0521
22.7833	10.0519
22.8	10.0521
22.8167	10.0522
22.8333	10.052
22.85	10.0518
22.8667	10.0515
22.8833	10.0512
22.9	10.0511
22.9167	10.0512
22.9333	10.0513
22.95	10.0518
22.9667	10.052
22.9833	10.0521
23	10.052
23.0167	10.0519
23.0333	10.052
23.05	10.052
23.0667	10.0523
23.0833	10.0524
23.1	10.0527
23.1167	10.0529
23.1333	10.053
23.15	10.053
23.1667	10.0531
23.1833	10.0532
23.2	10.0533
23.2167	10.0535
23.2333	10.0538
23.25	10.0537
23.2667	10.0534
23.2833	10.0529
23.3	10.0527
23.3167	10.0526
23.3333	10.0527
23.35	10.0528
23.3667	10.0526
23.3833	10.0525
23.4	10.0524
23.4167	10.0524
23.4333	10.0525
23.45	10.0525
23.4667	10.0523
23.4833	10.0521
23.5	10.0519
23.5167	10.0517

## Sheet: Fig.1c
DP_X	DP_Y	Baseline_X	Baseline_Y	Fit_X	Fit_Y	NDH_X	NDH_Y
0.083333	7.3171	0.083333	7.31454	0.063015	-13.3631	0.253001	-14.1927
0.1	7.32302	0.143419	7.31689	0.253001	-13.2033	0.444378	-12.5293
0.116667	7.32489	0.203504	7.31924	0.444378	-12.7539	0.637145	-10.4667
0.133333	7.32713	0.26359	7.3216	0.637145	-11.6257	0.831303	-9.00892
0.15	7.32879	0.323675	7.32397	0.831303	-8.73485	1.02685	-5.14659
0.166667	7.32975	0.383761	7.32637	1.02685	-4.3996	1.22379	-0.645007
0.183333	7.33079	0.443846	7.3288	1.22379	-1.74008	1.42212	-0.222218
0.2	7.33148	0.503932	7.33128	1.42212	-0.726731	1.62184	-0.147215
0.216667	7.33164	0.564017	7.33381	1.62184	-0.320573	1.82295	-0.23807
0.233333	7.33132	0.624103	7.33642	1.82295	-0.128883	2.02545	-0.056137
0.25	7.33068	0.684188	7.33911	2.02545	-0.025479	2.22934	-0.083411
0.266667	7.32949	0.744274	7.34189	2.22934	0.036064	2.43463	-0.314922
0.283333	7.32868	0.804359	7.34477	2.43463	0.075473	2.6413	-0.094242
0.3	7.32803	0.864444	7.34776	2.6413	0.102163	2.84936	-0.179068
0.316667	7.32737	0.92453	7.35086	2.84936	0.121054
0.333333	7.3278	0.984615	7.35407
0.35	7.32885	1.0447	7.35739
0.366667	7.32967	1.10479	7.3608
0.383333	7.32955	1.16487	7.36429
0.4	7.32902	1.22496	7.36786
0.416667	7.32744	1.28504	7.3715
0.433333	7.32611	1.34513	7.37519
0.45	7.32529	1.40521	7.37894
0.466667	7.32516	1.4653	7.38272
0.483333	7.32791	1.52538	7.38654
0.5	7.33192	1.58547	7.39037
0.516667	7.33417	1.64556	7.39422
0.533333	7.33496	1.70564	7.39807
0.55	7.33545	1.76573	7.40191
0.566667	7.33509	1.82581	7.40574
0.583333	7.33418	1.8859	7.40954
0.6	7.33266	1.94598	7.41331
0.616667	7.33322	2.00607	7.41703
0.633333	7.33417	2.06615	7.4207
0.65	7.33454	2.12624	7.42431
0.666667	7.33432	2.18633	7.42785
0.683333	7.33364	2.24641	7.43131
0.7	7.33315	2.3065	7.43468
0.716667	7.33227	2.36658	7.43795
0.733333	7.33165	2.42667	7.44112
0.75	7.33085	2.48675	7.44418
0.766667	7.33195	2.54684	7.44713
0.783333	7.33275	2.60692	7.44998
0.8	7.33284	2.66701	7.45273
0.816667	7.33243	2.72709	7.45539
0.833333	7.3321	2.78718	7.45795
0.85	7.33203	2.84727	7.46042
0.866667	7.33234	2.90735	7.4628
0.883333	7.33393	2.96744	7.4651
0.9	7.33613	3.02752	7.46732
0.916667	7.33773	3.08761	7.46946
0.933333	7.33863	3.14769	7.47152
0.95	7.33688	3.20778	7.47352
0.966667	7.33415	3.26786	7.47544
0.983333	7.33232	3.32795	7.4773
1	7.33163	3.38803	7.47909
1.01667	7.32929	3.44812	7.48083
1.03333	7.31838	3.5082	7.48251
1.05	7.24578	3.56829	7.48413
1.06667	7.03593	3.62838	7.4857
1.08333	6.89279	3.68846	7.48723
1.1	6.86641	3.74855	7.48871
1.11667	6.91028	3.80863	7.49015
1.13333	6.9906	3.86872	7.49155
1.15	7.07064	3.9288	7.49292
1.16667	7.13131	3.98889	7.49425
1.18333	7.17752	4.04897	7.49555
1.2	7.20845	4.10906	7.49683
1.21667	7.22678	4.16915	7.49808
1.23333	7.23922	4.22923	7.4993
1.25	7.24929	4.28932	7.50051
1.26667	7.25669	4.3494	7.5017
1.28333	7.26394	4.40949	7.50287
1.3	7.26907	4.46957	7.50403
1.31667	7.27265	4.52966	7.50518
1.33333	7.27728	4.58974	7.50632
1.35	7.28331	4.64983	7.50746
1.36667	7.29	4.70991	7.50859
1.38333	7.29667	4.77	7.50972
1.4	7.30233	4.83009	7.51086
1.41667	7.30741	4.89017	7.51199
1.43333	7.3121	4.95026	7.51314
1.45	7.3166	5.01034	7.51429
1.46667	7.32176	5.07043	7.51546
1.48333	7.32604	5.13051	7.51664
1.5	7.32869	5.1906	7.51783
1.51667	7.33128	5.25068	7.51905
1.53333	7.33509	5.31077	7.52029
1.55	7.33613	5.37085	7.52154
1.56667	7.33744	5.43094	7.52282
1.58333	7.34091	5.49103	7.52412
1.6	7.34449	5.55111	7.52545
1.61667	7.34777	5.6112	7.52679
1.63333	7.35095	5.67128	7.52815
1.65	7.35286	5.73137	7.52953
1.66667	7.35321	5.79145	7.53093
1.68333	7.35372	5.85154	7.53235
1.7	7.35497	5.91162	7.53379
1.71667	7.35907	5.97171	7.53524
1.73333	7.36292	6.03179	7.53671
1.75	7.36729	6.09188	7.53819
1.76667	7.37191	6.15197	7.5397
1.78333	7.37551	6.21205	7.54121
1.8	7.37938	6.27214	7.54274
1.81667	7.38321	6.33222	7.54429
1.83333	7.38657	6.39231	7.54585
1.85	7.3917	6.45239	7.54742
1.86667	7.3958	6.51248	7.54901
1.88333	7.39749	6.57256	7.5506
1.9	7.3992	6.63265	7.55221
1.91667	7.40181	6.69273	7.55383
1.93333	7.40474	6.75282	7.55546
1.95	7.40729	6.81291	7.5571
1.96667	7.40956	6.87299	7.55875
1.98333	7.41168	6.93308	7.56041
2	7.41402	6.99316	7.56207
2.01667	7.41674	7.05325	7.56374
2.03333	7.41872	7.11333	7.56543
2.05	7.42007	7.17342	7.56711
2.06667	7.42144	7.2335	7.56881
2.08333	7.42295	7.29359	7.5705
2.1	7.42443	7.35367	7.57221
2.11667	7.42621	7.41376	7.57392
2.13333	7.4287	7.47385	7.57563
2.15	7.43117	7.53393	7.57735
2.16667	7.43381	7.59402	7.57907
2.18333	7.43563	7.6541	7.58079
2.2	7.43744	7.71419	7.58252
2.21667	7.43912	7.77427	7.58425
2.23333	7.44079	7.83436	7.58598
2.25	7.44296	7.89444	7.5877
2.26667	7.44504	7.95453	7.58944
2.28333	7.44645	8.01461	7.59117
2.3	7.44782	8.0747	7.5929
2.31667	7.44971	8.13479	7.59462
2.33333	7.4518	8.19487	7.59635
2.35	7.45359	8.25496	7.59808
2.36667	7.45466	8.31504	7.5998
2.38333	7.45556	8.37513	7.60152
2.4	7.45679	8.43521	7.60324
2.41667	7.45862	8.4953	7.60495
2.43333	7.45932	8.55538	7.60666
2.45	7.45914	8.61547	7.60837
2.46667	7.45848	8.67556	7.61008
2.48333	7.45869	8.73564	7.61178
2.5	7.462	8.79573	7.61349
2.51667	7.4599	8.85581	7.6152
2.53333	7.42265	8.9159	7.61691
2.55	7.23753	8.97598	7.61863
2.56667	6.81929	9.03607	7.62035
2.58333	6.31607	9.09615	7.62207
2.6	5.89745	9.15624	7.6238
2.61667	5.66679	9.21632	7.62554
2.63333	5.65102	9.27641	7.62728
2.65	5.78837	9.3365	7.62903
2.66667	5.98761	9.39658	7.63079
2.68333	6.19467	9.45667	7.63256
2.7	6.37226	9.51675	7.63434
2.71667	6.51374	9.57684	7.63613
2.73333	6.63376	9.63692	7.63793
2.75	6.74205	9.69701	7.63975
2.76667	6.83739	9.75709	7.64158
2.78333	6.91411	9.81718	7.64343
2.8	6.97307	9.87726	7.64529
2.81667	7.02943	9.93735	7.64716
2.83333	7.07983	9.99744	7.64906
2.85	7.13691	10.0575	7.65097
2.86667	7.17127	10.1176	7.6529
2.88333	7.19964	10.1777	7.65484
2.9	7.22982	10.2378	7.6568
2.91667	7.25122	10.2979	7.65878
2.93333	7.27024	10.3579	7.66078
2.95	7.28765	10.418	7.6628
2.96667	7.30376	10.4781	7.66483
2.98333	7.31983	10.5382	7.66689
3	7.33625	10.5983	7.66896
3.01667	7.35209	10.6584	7.67106
3.03333	7.3676	10.7185	7.67317
3.05	7.37782	10.7785	7.6753
3.06667	7.38524	10.8386	7.67746
3.08333	7.39079	10.8987	7.67963
3.1	7.39575	10.9588	7.68183
3.11667	7.40019	11.0189	7.68404
3.13333	7.40648	11.079	7.68628
3.15	7.4134	11.1391	7.68854
3.16667	7.419	11.1991	7.69083
3.18333	7.42362	11.2592	7.69314
3.2	7.42734	11.3193	7.69548
3.21667	7.43047	11.3794	7.69784
3.23333	7.43383	11.4395	7.70023
3.25	7.43624	11.4996	7.70264
3.26667	7.4387	11.5597	7.70508
3.28333	7.44154	11.6197	7.70753
3.3	7.4441	11.6798	7.70999
3.31667	7.4468	11.7399	7.71247
3.33333	7.44959	11.8	7.71496
3.35	7.45223	11.8601	7.71746
3.36667	7.4543	11.9202	7.71995
3.38333	7.45597	11.9803	7.72246
3.4	7.45724	12.0403	7.72495
3.41667	7.45832	12.1004	7.72745
3.43333	7.45888	12.1605	7.72993
3.45	7.45947	12.2206	7.73241
3.46667	7.45995	12.2807	7.73488
3.48333	7.46075	12.3408	7.73733
3.5	7.46195	12.4009	7.73977
3.51667	7.46313	12.4609	7.74219
3.53333	7.46427	12.521	7.74461
3.55	7.46467	12.5811	7.74701
3.56667	7.46454	12.6412	7.7494
3.58333	7.4649	12.7013	7.75178
3.6	7.46549	12.7614	7.75415
3.61667	7.46596	12.8215	7.7565
3.63333	7.46651	12.8815	7.75884
3.65	7.46746	12.9416	7.76116
3.66667	7.46895	13.0017	7.76347
3.68333	7.47001	13.0618	7.76576
3.7	7.47148	13.1219	7.76803
3.71667	7.47387	13.182	7.77028
3.73333	7.4759	13.2421	7.7725
3.75	7.47771	13.3021	7.77471
3.76667	7.47918	13.3622	7.77689
3.78333	7.4804	13.4223	7.77904
3.8	7.48137	13.4824	7.78118
3.81667	7.48225	13.5425	7.78328
3.83333	7.48385	13.6026	7.78535
3.85	7.48609	13.6626	7.7874
3.86667	7.48825	13.7227	7.78941
3.88333	7.49054	13.7828	7.79139
3.9	7.4927	13.8429	7.79334
3.91667	7.49283	13.903	7.79526
3.93333	7.49168	13.9631	7.79715
3.95	7.49163	14.0232	7.799
3.96667	7.49426	14.0832	7.80083
3.98333	7.49964	14.1433	7.80263
4	7.5003	14.2034	7.8044
4.01667	7.49775	14.2635	7.80613
4.03333	7.47109	14.3236	7.80785
4.05	7.33582	14.3837	7.80953
4.06667	7.00481	14.4438	7.81118
4.08333	6.60344	14.5038	7.81281
4.1	6.25494	14.5639	7.81442
4.11667	6.01883	14.624	7.81601
4.13333	5.9357	14.6841	7.81758
4.15	6.00709	14.7442	7.81913
4.16667	6.1602	14.8043	7.82067
4.18333	6.32884	14.8644	7.8222
4.2	6.49302	14.9244	7.82371
4.21667	6.6361	14.9845	7.82522
4.23333	6.74938	15.0446	7.82672
4.25	6.8527	15.1047	7.82822
4.26667	6.93918	15.1648	7.82971
4.28333	7.00682	15.2249	7.83121
4.3	7.06671	15.285	7.83271
4.31667	7.12109	15.345	7.83421
4.33333	7.16707	15.4051	7.83572
4.35	7.20236	15.4652	7.83724
4.36667	7.22893	15.5253	7.83877
4.38333	7.25292	15.5854	7.84032
4.4	7.27793	15.6455	7.84188
4.41667	7.29864	15.7056	7.84346
4.43333	7.31357	15.7656	7.84507
4.45	7.32862	15.8257	7.8467
4.46667	7.34749	15.8858	7.84836
4.48333	7.36315	15.9459	7.85005
4.5	7.37592	16.006	7.85176
4.51667	7.38758	16.0661	7.85349
4.53333	7.39569	16.1262	7.85525
4.55	7.40233	16.1862	7.85702
4.56667	7.40973	16.2463	7.8588
4.58333	7.41764	16.3064	7.8606
4.6	7.42561	16.3665	7.86241
4.61667	7.43341	16.4266	7.86422
4.63333	7.44108	16.4867	7.86604
4.65	7.44724	16.5468	7.86787
4.66667	7.45251	16.6068	7.86969
4.68333	7.45658	16.6669	7.87151
4.7	7.46044	16.727	7.87332
4.71667	7.46414	16.7871	7.87513
4.73333	7.46728	16.8472	7.87692
4.75	7.47083	16.9073	7.87871
4.76667	7.47489	16.9673	7.88048
4.78333	7.4787	17.0274	7.88224
4.8	7.48215	17.0875	7.88399
4.81667	7.48504	17.1476	7.88572
4.83333	7.48801	17.2077	7.88744
4.85	7.49056	17.2678	7.88916
4.86667	7.49247	17.3279	7.89086
4.88333	7.49439	17.3879	7.89255
4.9	7.49642	17.448	7.89423
4.91667	7.49809	17.5081	7.8959
4.93333	7.49946	17.5682	7.89757
4.95	7.50027	17.6283	7.89923
4.96667	7.50174	17.6884	7.90088
4.98333	7.50237	17.7485	7.90253
5	7.50323	17.8085	7.90417
5.01667	7.50371	17.8686	7.90581
5.03333	7.50423	17.9287	7.90744
5.05	7.50499	17.9888	7.90907
5.06667	7.50625	18.0489	7.91069
5.08333	7.50701	18.109	7.91232
5.1	7.50792	18.1691	7.91394
5.11667	7.5089	18.2291	7.91556
5.13333	7.50998	18.2892	7.91717
5.15	7.51095	18.3493	7.91879
5.16667	7.5116	18.4094	7.92041
5.18333	7.51237	18.4695	7.92203
5.2	7.51326	18.5296	7.92365
5.21667	7.51403	18.5897	7.92528
5.23333	7.51436	18.6497	7.92693
5.25	7.51479	18.7098	7.92858
5.26667	7.51552	18.7699	7.93025
5.28333	7.5168	18.83	7.93194
5.3	7.51784	18.8901	7.93363
5.31667	7.51841	18.9502	7.93535
5.33333	7.51881	19.0103	7.93708
5.35	7.51955	19.0703	7.93883
5.36667	7.52078	19.1304	7.94058
5.38333	7.52165	19.1905	7.94235
5.4	7.52206	19.2506	7.94412
5.41667	7.52236	19.3107	7.9459
5.43333	7.52201	19.3708	7.94768
5.45	7.52082	19.4309	7.94947
5.46667	7.52004	19.4909	7.95125
5.48333	7.51706	19.551	7.95303
5.5	7.51548	19.6111	7.95481
5.51667	7.52266	19.6712	7.95659
5.53333	7.50928	19.7313	7.95835
5.55	7.40586	19.7914	7.96011
5.56667	7.16799	19.8515	7.96185
5.58333	6.88646	19.9115	7.96359
5.6	6.63867	19.9716	7.9653
5.61667	6.44912	20.0317	7.96701
5.63333	6.35774	20.0918	7.96869
5.65	6.36186	20.1519	7.97035
5.66667	6.41983	20.212	7.97198
5.68333	6.5004	20.2721	7.9736
5.7	6.59491	20.3321	7.97518
5.71667	6.69686	20.3922	7.97673
5.73333	6.80493	20.4523	7.97826
5.75	6.90924	20.5124	7.97976
5.76667	6.99119	20.5725	7.98123
5.78333	7.05442	20.6326	7.98267
5.8	7.10613	20.6927	7.98409
5.81667	7.15546	20.7527	7.9855
5.83333	7.21311	20.8128	7.98688
5.85	7.25282	20.8729	7.98824
5.86667	7.27832	20.933	7.98958
5.88333	7.30268	20.9931	7.99092
5.9	7.3217	21.0532	7.99224
5.91667	7.34328	21.1132	7.99355
5.93333	7.36746	21.1733	7.99485
5.95	7.39541	21.2334	7.99614
5.96667	7.40959	21.2935	7.99743
5.98333	7.42229	21.3536	7.99871
6	7.43376	21.4137	8
6.01667	7.4434	21.4738	8.00128
6.03333	7.4512	21.5338	8.00257
6.05	7.45759	21.5939	8.00387
6.06667	7.46302	21.654	8.00518
6.08333	7.46851	21.7141	8.0065
6.1	7.47399	21.7742	8.00785
6.11667	7.47891	21.8343	8.00922
6.13333	7.48451	21.8944	8.01061
6.15	7.49017	21.9544	8.01203
6.16667	7.4953	22.0145	8.01347
6.18333	7.49992	22.0746	8.01494
6.2	7.50367	22.1347	8.01643
6.21667	7.50632	22.1948	8.01795
6.23333	7.50941	22.2549	8.01949
6.25	7.51313	22.315	8.02106
6.26667	7.51657	22.375	8.02264
6.28333	7.51976	22.4351	8.02425
6.3	7.52312	22.4952	8.02589
6.31667	7.52658	22.5553	8.02754
6.33333	7.52961	22.6154	8.02921
6.35	7.53206	22.6755	8.03091
6.36667	7.53401	22.7356	8.03263
6.38333	7.53633	22.7956	8.03436
6.4	7.53761	22.8557	8.03612
6.41667	7.53832	22.9158	8.0379
6.43333	7.53926	22.9759	8.03969
6.45	7.54016	23.036	8.0415
6.46667	7.54168	23.0961	8.04332
6.48333	7.5431	23.1562	8.04515
6.5	7.54501	23.2162	8.04698
6.51667	7.5466	23.2763	8.04883
6.53333	7.54684	23.3364	8.05068
6.55	7.54783	23.3965	8.05253
6.56667	7.54846	23.4566	8.05438
6.58333	7.54905	23.5167	8.05623
6.6	7.54984
6.61667	7.54992
6.63333	7.55047
6.65	7.55168
6.66667	7.55262
6.68333	7.55386
6.7	7.55443
6.71667	7.55539
6.73333	7.55465
6.75	7.55487
6.76667	7.5556
6.78333	7.55621
6.8	7.55628
6.81667	7.55639
6.83333	7.55757
6.85	7.55849
6.86667	7.5593
6.88333	7.55939
6.9	7.55929
6.91667	7.55923
6.93333	7.56095
6.95	7.56198
6.96667	7.56219
6.98333	7.56227
7	7.56315
7.01667	7.56315
7.03333	7.55929
7.05	7.51358
7.06667	7.38936
7.08333	7.20771
7.1	7.04149
7.11667	6.91223
7.13333	6.835
7.15	6.79873
7.16667	6.78514
7.18333	6.78787
7.2	6.80239
7.21667	6.82517
7.23333	6.86397
7.25	6.91221
7.26667	6.97153
7.28333	7.0329
7.3	7.09493
7.31667	7.14902
7.33333	7.2013
7.35	7.24793
7.36667	7.28803
7.38333	7.31482
7.4	7.33963
7.41667	7.36076
7.43333	7.37961
7.45	7.39681
7.46667	7.41691
7.48333	7.4421
7.5	7.45174
7.51667	7.46214
7.53333	7.47277
7.55	7.4826
7.56667	7.49164
7.58333	7.49952
7.6	7.50547
7.61667	7.51127
7.63333	7.51925
7.65	7.52579
7.66667	7.53072
7.68333	7.53371
7.7	7.53735
7.71667	7.54231
7.73333	7.54703
7.75	7.55133
7.76667	7.5547
7.78333	7.55773
7.8	7.55982
7.81667	7.56197
7.83333	7.56448
7.85	7.56728
7.86667	7.57009
7.88333	7.57244
7.9	7.57394
7.91667	7.57486
7.93333	7.57635
7.95	7.57815
7.96667	7.57965
7.98333	7.58132
8	7.58231
8.01667	7.58379
8.03333	7.58498
8.05	7.58553
8.06667	7.58606
8.08333	7.58711
8.1	7.58806
8.11667	7.58902
8.13333	7.59013
8.15	7.5908
8.16667	7.59148
8.18333	7.59253
8.2	7.5936
8.21667	7.59455
8.23333	7.59549
8.25	7.59602
8.26667	7.59679
8.28333	7.59783
8.3	7.5987
8.31667	7.59966
8.33333	7.60072
8.35	7.6017
8.36667	7.60316
8.38333	7.6045
8.4	7.60571
8.41667	7.60608
8.43333	7.60622
8.45	7.60702
8.46667	7.60823
8.48333	7.60689
8.5	7.60393
8.51667	7.60756
8.53333	7.60567
8.55	7.56997
8.56667	7.49766
8.58333	7.42317
8.6	7.36702
8.61667	7.32647
8.63333	7.29376
8.65	7.26899
8.66667	7.25911
8.68333	7.25367
8.7	7.24586
8.71667	7.25488
8.73333	7.27545
8.75	7.30523
8.76667	7.34001
8.78333	7.36393
8.8	7.37589
8.81667	7.38995
8.83333	7.40949
8.85	7.43309
8.86667	7.44981
8.88333	7.46194
8.9	7.47105
8.91667	7.48059
8.93333	7.48922
8.95	7.49615
8.96667	7.50231
8.98333	7.50925
9	7.51618
9.01667	7.52258
9.03333	7.52883
9.05	7.5352
9.06667	7.54085
9.08333	7.54589
9.1	7.55064
9.11667	7.5553
9.13333	7.55928
9.15	7.56285
9.16667	7.56626
9.18333	7.5698
9.2	7.57321
9.21667	7.57642
9.23333	7.57973
9.25	7.58269
9.26667	7.5857
9.28333	7.58868
9.3	7.59167
9.31667	7.5943
9.33333	7.59637
9.35	7.59833
9.36667	7.60086
9.38333	7.60332
9.4	7.60514
9.41667	7.60688
9.43333	7.60861
9.45	7.61051
9.46667	7.61281
9.48333	7.61513
9.5	7.61752
9.51667	7.61895
9.53333	7.62043
9.55	7.62192
9.56667	7.62367
9.58333	7.62499
9.6	7.62609
9.61667	7.62709
9.63333	7.62776
9.65	7.62863
9.66667	7.62978
9.68333	7.63091
9.7	7.63161
9.71667	7.63218
9.73333	7.63346
9.75	7.63487
9.76667	7.63608
9.78333	7.63715
9.8	7.63833
9.81667	7.63958
9.83333	7.64045
9.85	7.64122
9.86667	7.64211
9.88333	7.64283
9.9	7.64395
9.91667	7.64556
9.93333	7.64729
9.95	7.64906
9.96667	7.64964
9.98333	7.64991
10	7.64879
10.0167	7.65097
10.0333	7.65251
10.05	7.64074
10.0667	7.61469
10.0833	7.60298
10.1	7.60332
10.1167	7.60385
10.1333	7.60438
10.15	7.60622
10.1667	7.60838
10.1833	7.61027
10.2	7.61169
10.2167	7.61352
10.2333	7.61577
10.25	7.61771
10.2667	7.61988
10.2833	7.62217
10.3	7.62438
10.3167	7.62667
10.3333	7.6289
10.35	7.63147
10.3667	7.63358
10.3833	7.63555
10.4	7.63806
10.4167	7.6404
10.4333	7.6424
10.45	7.64462
10.4667	7.64666
10.4833	7.64858
10.5	7.65094
10.5167	7.65378
10.5333	7.65604
10.55	7.65786
10.5667	7.65939
10.5833	7.66058
10.6	7.66236
10.6167	7.66389
10.6333	7.66568
10.65	7.66795
10.6667	7.66946
10.6833	7.6709
10.7	7.67229
10.7167	7.67358
10.7333	7.67508
10.75	7.67614
10.7667	7.67723
10.7833	7.67786
10.8	7.67813
10.8167	7.67909
10.8333	7.68024
10.85	7.68064
10.8667	7.68102
10.8833	7.68173
10.9	7.68285
10.9167	7.68394
10.9333	7.68428
10.95	7.68446
10.9667	7.68472
10.9833	7.6851
11	7.68509
11.0167	7.68534
11.0333	7.68571
11.05	7.68609
11.0667	7.68653
11.0833	7.68703
11.1	7.68749
11.1167	7.68815
11.1333	7.68866
11.15	7.6889
11.1667	7.68865
11.1833	7.68896
11.2	7.68925
11.2167	7.69001
11.2333	7.69039
11.25	7.69063
11.2667	7.69089
11.2833	7.69126
11.3	7.69154
11.3167	7.69196
11.3333	7.69259
11.35	7.69335
11.3667	7.69372
11.3833	7.69434
11.4	7.69507
11.4167	7.69542
11.4333	7.69656
11.45	7.69651
11.4667	7.6967
11.4833	7.69909
11.5	7.70243
11.5167	7.70588
11.5333	7.69996
11.55	7.68747
11.5667	7.68299
11.5833	7.68308
11.6	7.68525
11.6167	7.68741
11.6333	7.68792
11.65	7.68882
11.6667	7.69083
11.6833	7.69259
11.7	7.69264
11.7167	7.69437
11.7333	7.6972
11.75	7.69999
11.7667	7.70204
11.7833	7.70399
11.8	7.70594
11.8167	7.70788
11.8333	7.70949
11.85	7.71046
11.8667	7.71127
11.8833	7.71236
11.9	7.71378
11.9167	7.71537
11.9333	7.71726
11.95	7.71903
11.9667	7.72037
11.9833	7.72151
12	7.7226
12.0167	7.72349
12.0333	7.72479
12.05	7.72626
12.0667	7.72739
12.0833	7.72841
12.1	7.72933
12.1167	7.72994
12.1333	7.73063
12.15	7.73136
12.1667	7.73208
12.1833	7.7331
12.2	7.73421
12.2167	7.73518
12.2333	7.7361
12.25	7.73716
12.2667	7.73777
12.2833	7.73808
12.3	7.7384
12.3167	7.73889
12.3333	7.73927
12.35	7.7397
12.3667	7.74025
12.3833	7.74062
12.4	7.74088
12.4167	7.74106
12.4333	7.74109
12.45	7.7414
12.4667	7.74175
12.4833	7.7421
12.5	7.74251
12.5167	7.74311
12.5333	7.74378
12.55	7.74459
12.5667	7.74506
12.5833	7.74544
12.6	7.74606
12.6167	7.74693
12.6333	7.74792
12.65	7.74889
12.6667	7.74955
12.6833	7.75004
12.7	7.75055
12.7167	7.75093
12.7333	7.75166
12.75	7.75274
12.7667	7.75361
12.7833	7.75458
12.8	7.75549
12.8167	7.75607
12.8333	7.75686
12.85	7.75767
12.8667	7.75825
12.8833	7.75919
12.9	7.76002
12.9167	7.76016
12.9333	7.76083
12.95	7.76141
12.9667	7.7625
12.9833	7.76265
13	7.76374
13.0167	7.76488
13.0333	7.76067
13.05	7.74811
13.0667	7.74523
13.0833	7.74554
13.1	7.74688
13.1167	7.74878
13.1333	7.75084
13.15	7.75369
13.1667	7.75607
13.1833	7.75782
13.2	7.75868
13.2167	7.75947
13.2333	7.7614
13.25	7.76379
13.2667	7.76623
13.2833	7.76774
13.3	7.76922
13.3167	7.7709
13.3333	7.7725
13.35	7.77401
13.3667	7.77544
13.3833	7.77693
13.4	7.77859
13.4167	7.77974
13.4333	7.78056
13.45	7.78152
13.4667	7.782
13.4833	7.78252
13.5	7.78304
13.5167	7.78347
13.5333	7.78407
13.55	7.78461
13.5667	7.7851
13.5833	7.78548
13.6	7.78633
13.6167	7.78728
13.6333	7.78813
13.65	7.7889
13.6667	7.78941
13.6833	7.7899
13.7	7.79041
13.7167	7.79051
13.7333	7.79062
13.75	7.79122
13.7667	7.79149
13.7833	7.79207
13.8	7.79258
13.8167	7.79299
13.8333	7.79352
13.85	7.79437
13.8667	7.7954
13.8833	7.79631
13.9	7.7969
13.9167	7.79735
13.9333	7.7973
13.95	7.79705
13.9667	7.79712
13.9833	7.79734
14	7.79782
14.0167	7.79805
14.0333	7.79842
14.05	7.79919
14.0667	7.79995
14.0833	7.80025
14.1	7.80052
14.1167	7.80123
14.1333	7.80208
14.15	7.80278
14.1667	7.8035
14.1833	7.80409
14.2	7.80423
14.2167	7.80466
14.2333	7.80558
14.25	7.80682
14.2667	7.80756
14.2833	7.80857
14.3	7.80912
14.3167	7.80963
14.3333	7.8099
14.35	7.81021
14.3667	7.81059
14.3833	7.81128
14.4	7.81208
14.4167	7.81215
14.4333	7.81263
14.45	7.81276
14.4667	7.8124
14.4833	7.81217
14.5	7.81193
14.5167	7.81382
14.5333	7.8077
14.55	7.79337
14.5667	7.78725
14.5833	7.78644
14.6	7.79021
14.6167	7.79305
14.6333	7.79658
14.65	7.79899
14.6667	7.80098
14.6833	7.8025
14.7	7.80372
14.7167	7.80474
14.7333	7.80683
14.75	7.8081
14.7667	7.81013
14.7833	7.81155
14.8	7.81296
14.8167	7.81403
14.8333	7.81481
14.85	7.81578
14.8667	7.81675
14.8833	7.81713
14.9	7.81759
14.9167	7.81832
14.9333	7.81908
14.95	7.81975
14.9667	7.82041
14.9833	7.82119
15	7.82199
15.0167	7.82259
15.0333	7.82332
15.05	7.82405
15.0667	7.82499
15.0833	7.82601
15.1	7.8269
15.1167	7.82755
15.1333	7.82807
15.15	7.82854
15.1667	7.82911
15.1833	7.82933
15.2	7.8295
15.2167	7.83008
15.2333	7.83083
15.25	7.83174
15.2667	7.83248
15.2833	7.8329
15.3	7.83347
15.3167	7.83405
15.3333	7.83444
15.35	7.83519
15.3667	7.83605
15.3833	7.8368
15.4	7.83733
15.4167	7.83775
15.4333	7.83768
15.45	7.83764
15.4667	7.83788
15.4833	7.83827
15.5	7.83854
15.5167	7.83911
15.5333	7.83997
15.55	7.84031
15.5667	7.84053
15.5833	7.84023
15.6	7.84018
15.6167	7.84031
15.6333	7.84051
15.65	7.84068
15.6667	7.84087
15.6833	7.84101
15.7	7.84082
15.7167	7.84064
15.7333	7.84064
15.75	7.84095
15.7667	7.8413
15.7833	7.84186
15.8	7.84216
15.8167	7.84238
15.8333	7.84295
15.85	7.84362
15.8667	7.84381
15.8833	7.844
15.9	7.84445
15.9167	7.84477
15.9333	7.8447
15.95	7.84483
15.9667	7.84552
15.9833	7.84644
16	7.84832
16.0167	7.85203
16.0333	7.85007
16.05	7.83976
16.0667	7.83672
16.0833	7.83777
16.1	7.83906
16.1167	7.84064
16.1333	7.84322
16.15	7.84499
16.1667	7.84649
16.1833	7.84666
16.2	7.84776
16.2167	7.84944
16.2333	7.85134
16.25	7.85332
16.2667	7.85551
16.2833	7.8571
16.3	7.85852
16.3167	7.85991
16.3333	7.8613
16.35	7.86276
16.3667	7.86433
16.3833	7.86558
16.4	7.86621
16.4167	7.86694
16.4333	7.86788
16.45	7.86872
16.4667	7.86957
16.4833	7.87015
16.5	7.87049
16.5167	7.87093
16.5333	7.87161
16.55	7.87246
16.5667	7.87321
16.5833	7.87393
16.6	7.87432
16.6167	7.87481
16.6333	7.87522
16.65	7.87572
16.6667	7.87601
16.6833	7.87645
16.7	7.87654
16.7167	7.87666
16.7333	7.87694
16.75	7.87733
16.7667	7.8775
16.7833	7.87778
16.8	7.87846
16.8167	7.87912
16.8333	7.87981
16.85	7.8802
16.8667	7.88042
16.8833	7.88053
16.9	7.88066
16.9167	7.88064
16.9333	7.88088
16.95	7.88115
16.9667	7.88152
16.9833	7.88174
17	7.88206
17.0167	7.88252
17.0333	7.88327
17.05	7.88384
17.0667	7.88415
17.0833	7.88441
17.1	7.88482
17.1167	7.88538
17.1333	7.88565
17.15	7.88593
17.1667	7.88651
17.1833	7.88721
17.2	7.88775
17.2167	7.88796
17.2333	7.8883
17.25	7.88895
17.2667	7.88947
17.2833	7.89008
17.3	7.8906
17.3167	7.89087
17.3333	7.8913
17.35	7.89149
17.3667	7.89156
17.3833	7.89217
17.4	7.89266
17.4167	7.89278
17.4333	7.8925
17.45	7.89272
17.4667	7.89302
17.4833	7.89306
17.5	7.89343
17.5167	7.89442
17.5333	7.89455
17.55	7.88671
17.5667	7.88195
17.5833	7.88264
17.6	7.88379
17.6167	7.88497
17.6333	7.88618
17.65	7.8878
17.6667	7.88982
17.6833	7.89136
17.7	7.89212
17.7167	7.89284
17.7333	7.89382
17.75	7.89562
17.7667	7.89764
17.7833	7.89921
17.8	7.9006
17.8167	7.90165
17.8333	7.90304
17.85	7.90448
17.8667	7.90573
17.8833	7.9068
17.9	7.90776
17.9167	7.9087
17.9333	7.90965
17.95	7.91042
17.9667	7.9109
17.9833	7.91131
18	7.9118
18.0167	7.91247
18.0333	7.91314
18.05	7.91365
18.0667	7.91431
18.0833	7.91489
18.1	7.91532
18.1167	7.91587
18.1333	7.9163
18.15	7.91649
18.1667	7.9163
18.1833	7.91609
18.2	7.91618
18.2167	7.91651
18.2333	7.91712
18.25	7.91777
18.2667	7.91844
18.2833	7.91906
18.3	7.91967
18.3167	7.92021
18.3333	7.9207
18.35	7.92098
18.3667	7.92129
18.3833	7.9215
18.4	7.92167
18.4167	7.92195
18.4333	7.9223
18.45	7.92254
18.4667	7.92276
18.4833	7.92314
18.5	7.92354
18.5167	7.92399
18.5333	7.92423
18.55	7.92458
18.5667	7.92473
18.5833	7.92502
18.6	7.92515
18.6167	7.92506
18.6333	7.92517
18.65	7.9255
18.6667	7.92559
18.6833	7.92568
18.7	7.92582
18.7167	7.92614
18.7333	7.92667
18.75	7.9271
18.7667	7.92748
18.7833	7.92794
18.8	7.92831
18.8167	7.92874
18.8333	7.9293
18.85	7.92976
18.8667	7.93028
18.8833	7.93056
18.9	7.93064
18.9167	7.93069
18.9333	7.93107
18.95	7.93156
18.9667	7.93128
18.9833	7.93089
19	7.93099
19.0167	7.93018
19.0333	7.93047
19.05	7.92236
19.0667	7.91665
19.0833	7.91778
19.1	7.91937
19.1167	7.92079
19.1333	7.92225
19.15	7.92359
19.1667	7.92499
19.1833	7.92659
19.2	7.92725
19.2167	7.92758
19.2333	7.92846
19.25	7.92999
19.2667	7.93184
19.2833	7.93357
19.3	7.93483
19.3167	7.93584
19.3333	7.93695
19.35	7.93779
19.3667	7.93868
19.3833	7.93965
19.4	7.94061
19.4167	7.94138
19.4333	7.94233
19.45	7.94324
19.4667	7.94396
19.4833	7.94455
19.5	7.94516
19.5167	7.94568
19.5333	7.94629
19.55	7.94707
19.5667	7.94781
19.5833	7.94848
19.6	7.94899
19.6167	7.94947
19.6333	7.95001
19.65	7.95082
19.6667	7.95155
19.6833	7.95258
19.7	7.95361
19.7167	7.95444
19.7333	7.95532
19.75	7.9563
19.7667	7.95703
19.7833	7.95769
19.8	7.95845
19.8167	7.95918
19.8333	7.95975
19.85	7.9605
19.8667	7.96125
19.8833	7.96198
19.9	7.96269
19.9167	7.96342
19.9333	7.96431
19.95	7.96503
19.9667	7.96552
19.9833	7.96593
20	7.96643
20.0167	7.96689
20.0333	7.96727
20.05	7.96767
20.0667	7.96802
20.0833	7.96811
20.1	7.96844
20.1167	7.96887
20.1333	7.96932
20.15	7.96991
20.1667	7.97086
20.1833	7.97162
20.2	7.97234
20.2167	7.97309
20.2333	7.97389
20.25	7.97453
20.2667	7.97519
20.2833	7.97586
20.3	7.97666
20.3167	7.97744
20.3333	7.97808
20.35	7.97865
20.3667	7.97929
20.3833	7.98013
20.4	7.98116
20.4167	7.98232
20.4333	7.9826
20.45	7.98258
20.4667	7.98276
20.4833	7.98366
20.5	7.98477
20.5167	7.98547
20.5333	7.98246
20.55	7.96981
20.5667	7.96574
20.5833	7.96779
20.6	7.97032
20.6167	7.97246
20.6333	7.97423
20.65	7.97543
20.6667	7.97624
20.6833	7.97717
20.7	7.97726
20.7167	7.97751
20.7333	7.97893
20.75	7.98071
20.7667	7.98214
20.7833	7.98308
20.8	7.98389
20.8167	7.9847
20.8333	7.98541
20.85	7.98591
20.8667	7.98634
20.8833	7.98651
20.9	7.98669
20.9167	7.98703
20.9333	7.98744
20.95	7.98779
20.9667	7.98831
20.9833	7.98883
21	7.98916
21.0167	7.98956
21.0333	7.99011
21.05	7.99084
21.0667	7.99129
21.0833	7.99173
21.1	7.99233
21.1167	7.99308
21.1333	7.99354
21.15	7.99368
21.1667	7.9939
21.1833	7.99412
21.2	7.99442
21.2167	7.99511
21.2333	7.99582
21.25	7.99654
21.2667	7.99742
21.2833	7.99845
21.3	7.99924
21.3167	7.99984
21.3333	8.00049
21.35	8.00132
21.3667	8.00189
21.3833	8.00213
21.4	8.00212
21.4167	8.00201
21.4333	8.00212
21.45	8.00216
21.4667	8.00232
21.4833	8.00261
21.5	8.00277
21.5167	8.00322
21.5333	8.00373
21.55	8.004
21.5667	8.00403
21.5833	8.00387
21.6	8.00368
21.6167	8.00338
21.6333	8.00312
21.65	8.00311
21.6667	8.003
21.6833	8.00266
21.7	8.00255
21.7167	8.00282
21.7333	8.00337
21.75	8.00419
21.7667	8.00494
21.7833	8.00564
21.8	8.00616
21.8167	8.00657
21.8333	8.00687
21.85	8.00699
21.8667	8.00716
21.8833	8.00752
21.9	8.00809
21.9167	8.00861
21.9333	8.00927
21.95	8.01031
21.9667	8.01068
21.9833	8.00983
22	8.00869
22.0167	8.00983
22.0333	8.01234
22.05	8.00272
22.0667	7.99463
22.0833	7.99458
22.1	7.99742
22.1167	8.00018
22.1333	8.00265
22.15	8.00424
22.1667	8.00566
22.1833	8.00692
22.2	8.00758
22.2167	8.00796
22.2333	8.00886
22.25	8.01046
22.2667	8.01254
22.2833	8.01435
22.3	8.01593
22.3167	8.01694
22.3333	8.01759
22.35	8.01826
22.3667	8.01879
22.3833	8.0194
22.4	8.01976
22.4167	8.02032
22.4333	8.02111
22.45	8.02195
22.4667	8.02265
22.4833	8.0231
22.5	8.0235
22.5167	8.02408
22.5333	8.02448
22.55	8.02489
22.5667	8.02541
22.5833	8.02589
22.6	8.02652
22.6167	8.02718
22.6333	8.0277
22.65	8.02821
22.6667	8.02889
22.6833	8.02949
22.7	8.0301
22.7167	8.03058
22.7333	8.03108
22.75	8.03155
22.7667	8.03203
22.7833	8.03254
22.8	8.03296
22.8167	8.03359
22.8333	8.03436
22.85	8.03493
22.8667	8.03546
22.8833	8.03605
22.9	8.03672
22.9167	8.03755
22.9333	8.03802
22.95	8.03851
22.9667	8.03914
22.9833	8.03967
23	8.03997
23.0167	8.04023
23.0333	8.04054
23.05	8.04101
23.0667	8.04153
23.0833	8.04211
23.1	8.04272
23.1167	8.04327
23.1333	8.04397
23.15	8.04486
23.1667	8.04539
23.1833	8.04602
23.2	8.04677
23.2167	8.04754
23.2333	8.04835
23.25	8.04903
23.2667	8.04982
23.2833	8.05059
23.3	8.05118
23.3167	8.05183
23.3333	8.05254
23.35	8.05336
23.3667	8.05397
23.3833	8.05449
23.4	8.05496
23.4167	8.05525
23.4333	8.05544
23.45	8.05572
23.4667	8.05604
23.4833	8.05625
23.5	8.05652
23.5167	8.05673

## Sheet: Fig.1d
DP_X	DP_Y	Baseline_X	Baseline_Y	Fit_X	Fit_Y	NDH_X	NDH_Y
0.083333	9.91154	0.083333	9.91366	0.058982	-1.72616	0.29637	-1.66422
0.1	9.91237	0.143419	9.91356	0.29637	-1.6709	0.536072	-1.5652
0.116667	9.91259	0.203504	9.91346	0.536072	-1.55648	0.778087	-1.41003
0.133333	9.91292	0.26359	9.91336	0.778087	-1.40163	1.02242	-1.18698
0.15	9.91311	0.323675	9.91326	1.02242	-1.20876	1.26906	-1.01847
0.166667	9.91326	0.383761	9.91316	1.26906	-0.997848	1.51802	-0.77549
0.183333	9.91332	0.443846	9.91305	1.51802	-0.800108	1.76929	-0.661069
0.2	9.91333	0.503932	9.91295	1.76929	-0.638699	2.02287	-0.522943
0.216667	9.91347	0.564017	9.91285	2.02287	-0.518801	2.27877	-0.432383
0.233333	9.91319	0.624103	9.91274	2.27877	-0.433799	2.53698	-0.361564
0.25	9.91313	0.684188	9.91264	2.53698	-0.374259	2.79751	-0.294693
0.266667	9.91301	0.744274	9.91254	2.79751	-0.33223	3.06035	-0.352398
0.283333	9.91313	0.804359	9.91243	3.06035	-0.302054	3.3255	-0.283648
0.3	9.91315	0.864444	9.91232	3.3255	-0.279943	3.59297	-0.249832
0.316667	9.91291	0.92453	9.91222	3.59297	-0.263402
0.333333	9.91293	0.984615	9.91211
0.35	9.91308	1.0447	9.912
0.366667	9.91339	1.10479	9.91189
0.383333	9.91345	1.16487	9.91177
0.4	9.91335	1.22496	9.91165
0.416667	9.91328	1.28504	9.91153
0.433333	9.91319	1.34513	9.91141
0.45	9.91326	1.40521	9.91128
0.466667	9.9131	1.4653	9.91115
0.483333	9.91288	1.52538	9.91102
0.5	9.91281	1.58547	9.91088
0.516667	9.91292	1.64556	9.91074
0.533333	9.91249	1.70564	9.91059
0.55	9.91236	1.76573	9.91044
0.566667	9.91241	1.82581	9.91028
0.583333	9.91231	1.8859	9.91011
0.6	9.91209	1.94598	9.90995
0.616667	9.91204	2.00607	9.90977
0.633333	9.91183	2.06615	9.90959
0.65	9.91166	2.12624	9.9094
0.666667	9.91136	2.18633	9.9092
0.683333	9.91138	2.24641	9.909
0.7	9.91123	2.3065	9.90878
0.716667	9.91125	2.36658	9.90856
0.733333	9.91129	2.42667	9.90834
0.75	9.91101	2.48675	9.9081
0.766667	9.91081	2.54684	9.90786
0.783333	9.91069	2.60692	9.90761
0.8	9.91073	2.66701	9.90735
0.816667	9.91108	2.72709	9.90709
0.833333	9.91137	2.78718	9.90682
0.85	9.91141	2.84727	9.90655
0.866667	9.91141	2.90735	9.90626
0.883333	9.91132	2.96744	9.90598
0.9	9.91143	3.02752	9.90569
0.916667	9.91181	3.08761	9.90539
0.933333	9.91175	3.14769	9.90509
0.95	9.91129	3.20778	9.90479
0.966667	9.91157	3.26786	9.90448
0.983333	9.91156	3.32795	9.90417
1	9.91077	3.38803	9.90386
1.01667	9.91351	3.44812	9.90354
1.03333	9.91456	3.5082	9.90322
1.05	9.88285	3.56829	9.9029
1.06667	9.85702	3.62838	9.90257
1.08333	9.83327	3.68846	9.90224
1.1	9.83417	3.74855	9.90192
1.11667	9.85361	3.80863	9.90159
1.13333	9.87015	3.86872	9.90126
1.15	9.88296	3.9288	9.90093
1.16667	9.89307	3.98889	9.90059
1.18333	9.90088	4.04897	9.90026
1.2	9.90111	4.10906	9.89993
1.21667	9.90117	4.16915	9.8996
1.23333	9.90127	4.22923	9.89927
1.25	9.90125	4.28932	9.89894
1.26667	9.90146	4.3494	9.8986
1.28333	9.90164	4.40949	9.89827
1.3	9.90196	4.46957	9.89794
1.31667	9.90225	4.52966	9.89762
1.33333	9.90257	4.58974	9.89729
1.35	9.90295	4.64983	9.89696
1.36667	9.90319	4.70991	9.89663
1.38333	9.90351	4.77	9.89631
1.4	9.90389	4.83009	9.89599
1.41667	9.9043	4.89017	9.89566
1.43333	9.90459	4.95026	9.89534
1.45	9.90489	5.01034	9.89503
1.46667	9.90534	5.07043	9.89471
1.48333	9.90578	5.13051	9.8944
1.5	9.90634	5.1906	9.89408
1.51667	9.90674	5.25068	9.89377
1.53333	9.90711	5.31077	9.89347
1.55	9.90744	5.37085	9.89316
1.56667	9.90778	5.43094	9.89286
1.58333	9.90799	5.49103	9.89256
1.6	9.90824	5.55111	9.89227
1.61667	9.90843	5.6112	9.89197
1.63333	9.90857	5.67128	9.89168
1.65	9.90873	5.73137	9.89139
1.66667	9.90878	5.79145	9.89111
1.68333	9.90881	5.85154	9.89083
1.7	9.9089	5.91162	9.89055
1.71667	9.9091	5.97171	9.89028
1.73333	9.90924	6.03179	9.89001
1.75	9.90939	6.09188	9.88974
1.76667	9.90949	6.15197	9.88948
1.78333	9.90944	6.21205	9.88922
1.8	9.90951	6.27214	9.88896
1.81667	9.90944	6.33222	9.88871
1.83333	9.90924	6.39231	9.88846
1.85	9.90922	6.45239	9.88822
1.86667	9.90919	6.51248	9.88797
1.88333	9.90931	6.57256	9.88774
1.9	9.90935	6.63265	9.8875
1.91667	9.9095	6.69273	9.88728
1.93333	9.90969	6.75282	9.88705
1.95	9.90969	6.81291	9.88683
1.96667	9.90984	6.87299	9.88661
1.98333	9.90995	6.93308	9.8864
2	9.91003	6.99316	9.88619
2.01667	9.91032	7.05325	9.88599
2.03333	9.9105	7.11333	9.88579
2.05	9.91048	7.17342	9.88559
2.06667	9.91037	7.2335	9.8854
2.08333	9.91032	7.29359	9.88522
2.1	9.91046	7.35367	9.88503
2.11667	9.91049	7.41376	9.88485
2.13333	9.91043	7.47385	9.88468
2.15	9.9106	7.53393	9.88451
2.16667	9.91084	7.59402	9.88434
2.18333	9.91103	7.6541	9.88418
2.2	9.91151	7.71419	9.88402
2.21667	9.91175	7.77427	9.88387
2.23333	9.91194	7.83436	9.88371
2.25	9.91205	7.89444	9.88357
2.26667	9.91209	7.95453	9.88342
2.28333	9.91237	8.01461	9.88328
2.3	9.91271	8.0747	9.88314
2.31667	9.9128	8.13479	9.88301
2.33333	9.91265	8.19487	9.88288
2.35	9.91255	8.25496	9.88275
2.36667	9.91265	8.31504	9.88263
2.38333	9.91291	8.37513	9.88251
2.4	9.9133	8.43521	9.88239
2.41667	9.91381	8.4953	9.88228
2.43333	9.91342	8.55538	9.88217
2.45	9.91285	8.61547	9.88206
2.46667	9.91233	8.67556	9.88195
2.48333	9.91149	8.73564	9.88185
2.5	9.91167	8.79573	9.88175
2.51667	9.9126	8.85581	9.88166
2.53333	9.91163	8.9159	9.88157
2.55	9.88813	8.97598	9.88147
2.56667	9.84242	9.03607	9.88139
2.58333	9.77457	9.09615	9.8813
2.6	9.70698	9.15624	9.88122
2.61667	9.6714	9.21632	9.88114
2.63333	9.67088	9.27641	9.88106
2.65	9.69405	9.3365	9.88099
2.66667	9.72522	9.39658	9.88092
2.68333	9.75829	9.45667	9.88085
2.7	9.78143	9.51675	9.88078
2.71667	9.79935	9.57684	9.88071
2.73333	9.80881	9.63692	9.88065
2.75	9.81816	9.69701	9.88059
2.76667	9.82511	9.75709	9.88053
2.78333	9.82465	9.81718	9.88047
2.8	9.82528	9.87726	9.88042
2.81667	9.82261	9.93735	9.88036
2.83333	9.82781	9.99744	9.88031
2.85	9.83139	10.0575	9.88026
2.86667	9.83192	10.1176	9.88021
2.88333	9.8339	10.1777	9.88017
2.9	9.83609	10.2378	9.88012
2.91667	9.83823	10.2979	9.88008
2.93333	9.83935	10.3579	9.88004
2.95	9.84078	10.418	9.88
2.96667	9.8429	10.4781	9.87996
2.98333	9.84486	10.5382	9.87992
3	9.84637	10.5983	9.87989
3.01667	9.84875	10.6584	9.87985
3.03333	9.85101	10.7185	9.87982
3.05	9.8537	10.7785	9.87979
3.06667	9.85607	10.8386	9.87975
3.08333	9.85808	10.8987	9.87972
3.1	9.86024	10.9588	9.87969
3.11667	9.86261	11.0189	9.87966
3.13333	9.86492	11.079	9.87964
3.15	9.8673	11.1391	9.87961
3.16667	9.86921	11.1991	9.87959
3.18333	9.87086	11.2592	9.87956
3.2	9.87268	11.3193	9.87954
3.21667	9.87408	11.3794	9.87951
3.23333	9.87545	11.4395	9.87949
3.25	9.87677	11.4996	9.87947
3.26667	9.87784	11.5597	9.87944
3.28333	9.87901	11.6197	9.87942
3.3	9.88041	11.6798	9.8794
3.31667	9.88165	11.7399	9.87938
3.33333	9.88259	11.8	9.87936
3.35	9.8832	11.8601	9.87934
3.36667	9.88418	11.9202	9.87932
3.38333	9.88493	11.9803	9.8793
3.4	9.88547	12.0403	9.87928
3.41667	9.88594	12.1004	9.87927
3.43333	9.88648	12.1605	9.87925
3.45	9.88693	12.2206	9.87923
3.46667	9.8875	12.2807	9.87921
3.48333	9.88813	12.3408	9.8792
3.5	9.88922	12.4009	9.87918
3.51667	9.89024	12.4609	9.87916
3.53333	9.89116	12.521	9.87915
3.55	9.89173	12.5811	9.87913
3.56667	9.89198	12.6412	9.87911
3.58333	9.89207	12.7013	9.8791
3.6	9.89249	12.7614	9.87908
3.61667	9.89281	12.8215	9.87906
3.63333	9.89328	12.8815	9.87905
3.65	9.89392	12.9416	9.87903
3.66667	9.89423	13.0017	9.87902
3.68333	9.89455	13.0618	9.879
3.7	9.89508	13.1219	9.87898
3.71667	9.89555	13.182	9.87897
3.73333	9.89568	13.2421	9.87895
3.75	9.89583	13.3021	9.87893
3.76667	9.89618	13.3622	9.87891
3.78333	9.89651	13.4223	9.8789
3.8	9.89676	13.4824	9.87888
3.81667	9.89697	13.5425	9.87886
3.83333	9.89692	13.6026	9.87884
3.85	9.89698	13.6626	9.87882
3.86667	9.89727	13.7227	9.8788
3.88333	9.89761	13.7828	9.87878
3.9	9.89757	13.8429	9.87876
3.91667	9.89781	13.903	9.87874
3.93333	9.89808	13.9631	9.87872
3.95	9.89879	14.0232	9.8787
3.96667	9.89938	14.0832	9.87867
3.98333	9.89853	14.1433	9.87865
4	9.89549	14.2034	9.87862
4.01667	9.89503	14.2635	9.8786
4.03333	9.89647	14.3236	9.87857
4.05	9.87217	14.3837	9.87855
4.06667	9.82642	14.4438	9.87852
4.08333	9.75971	14.5038	9.87849
4.1	9.69917	14.5639	9.87846
4.11667	9.66938	14.624	9.87843
4.13333	9.67073	14.6841	9.87839
4.15	9.69554	14.7442	9.87836
4.16667	9.72789	14.8043	9.87833
4.18333	9.75806	14.8644	9.87829
4.2	9.78773	14.9244	9.87826
4.21667	9.80333	14.9845	9.87822
4.23333	9.81269	15.0446	9.87819
4.25	9.81837	15.1047	9.87815
4.26667	9.82241	15.1648	9.87811
4.28333	9.82418	15.2249	9.87807
4.3	9.82621	15.285	9.87803
4.31667	9.82759	15.345	9.87799
4.33333	9.82838	15.4051	9.87795
4.35	9.82958	15.4652	9.8779
4.36667	9.83103	15.5253	9.87786
4.38333	9.83258	15.5854	9.87782
4.4	9.83453	15.6455	9.87777
4.41667	9.8366	15.7056	9.87773
4.43333	9.83868	15.7656	9.87768
4.45	9.84055	15.8257	9.87764
4.46667	9.84217	15.8858	9.87759
4.48333	9.84404	15.9459	9.87754
4.5	9.84581	16.006	9.87749
4.51667	9.84751	16.0661	9.87744
4.53333	9.84907	16.1262	9.8774
4.55	9.85069	16.1862	9.87735
4.56667	9.85245	16.2463	9.8773
4.58333	9.85409	16.3064	9.87725
4.6	9.85577	16.3665	9.87719
4.61667	9.85733	16.4266	9.87714
4.63333	9.85905	16.4867	9.87709
4.65	9.86087	16.5468	9.87704
4.66667	9.86275	16.6068	9.87698
4.68333	9.86453	16.6669	9.87693
4.7	9.86602	16.727	9.87688
4.71667	9.86747	16.7871	9.87682
4.73333	9.8692	16.8472	9.87677
4.75	9.8707	16.9073	9.87672
4.76667	9.8717	16.9673	9.87666
4.78333	9.87268	17.0274	9.87661
4.8	9.8737	17.0875	9.87655
4.81667	9.87461	17.1476	9.8765
4.83333	9.87566	17.2077	9.87645
4.85	9.8768	17.2678	9.87639
4.86667	9.87786	17.3279	9.87634
4.88333	9.87901	17.3879	9.87628
4.9	9.88005	17.448	9.87623
4.91667	9.88079	17.5081	9.87618
4.93333	9.88135	17.5682	9.87612
4.95	9.8818	17.6283	9.87607
4.96667	9.88231	17.6884	9.87602
4.98333	9.88281	17.7485	9.87596
5	9.88333	17.8085	9.87591
5.01667	9.88382	17.8686	9.87585
5.03333	9.88441	17.9287	9.8758
5.05	9.88484	17.9888	9.87575
5.06667	9.88525	18.0489	9.87569
5.08333	9.88564	18.109	9.87564
5.1	9.88597	18.1691	9.87558
5.11667	9.88643	18.2291	9.87552
5.13333	9.88676	18.2892	9.87547
5.15	9.88712	18.3493	9.87541
5.16667	9.88734	18.4094	9.87535
5.18333	9.88757	18.4695	9.87529
5.2	9.88781	18.5296	9.87523
5.21667	9.88788	18.5897	9.87518
5.23333	9.88802	18.6497	9.87511
5.25	9.88821	18.7098	9.87505
5.26667	9.88845	18.7699	9.87499
5.28333	9.88878	18.83	9.87493
5.3	9.88927	18.8901	9.87487
5.31667	9.88969	18.9502	9.8748
5.33333	9.88993	19.0103	9.87474
5.35	9.89031	19.0703	9.87467
5.36667	9.89078	19.1304	9.87461
5.38333	9.89113	19.1905	9.87454
5.4	9.89143	19.2506	9.87447
5.41667	9.89168	19.3107	9.8744
5.43333	9.89199	19.3708	9.87434
5.45	9.89239	19.4309	9.87427
5.46667	9.89295	19.4909	9.8742
5.48333	9.89377	19.551	9.87413
5.5	9.89275	19.6111	9.87406
5.51667	9.89561	19.6712	9.87399
5.53333	9.89325	19.7313	9.87392
5.55	9.8652	19.7914	9.87385
5.56667	9.82639	19.8515	9.87378
5.58333	9.76968	19.9115	9.87371
5.6	9.7155	19.9716	9.87364
5.61667	9.68628	20.0317	9.87357
5.63333	9.68664	20.0918	9.8735
5.65	9.70831	20.1519	9.87344
5.66667	9.74171	20.212	9.87337
5.68333	9.76791	20.2721	9.8733
5.7	9.78611	20.3321	9.87323
5.71667	9.80476	20.3922	9.87317
5.73333	9.81126	20.4523	9.8731
5.75	9.81362	20.5124	9.87303
5.76667	9.81794	20.5725	9.87297
5.78333	9.8212	20.6326	9.8729
5.8	9.82484	20.6927	9.87284
5.81667	9.82673	20.7527	9.87277
5.83333	9.82804	20.8128	9.87271
5.85	9.82972	20.8729	9.87265
5.86667	9.83123	20.933	9.87259
5.88333	9.83219	20.9931	9.87252
5.9	9.8338	21.0532	9.87246
5.91667	9.83548	21.1132	9.8724
5.93333	9.83655	21.1733	9.87234
5.95	9.83711	21.2334	9.87229
5.96667	9.83832	21.2935	9.87223
5.98333	9.83959	21.3536	9.87217
6	9.84105	21.4137	9.87212
6.01667	9.84293	21.4738	9.87206
6.03333	9.84532	21.5338	9.87201
6.05	9.84738	21.5939	9.87195
6.06667	9.84924	21.654	9.8719
6.08333	9.85152	21.7141	9.87185
6.1	9.85372	21.7742	9.8718
6.11667	9.85512	21.8343	9.87175
6.13333	9.85639	21.8944	9.8717
6.15	9.85749	21.9544	9.87165
6.16667	9.85914	22.0145	9.87161
6.18333	9.8609	22.0746	9.87156
6.2	9.86257	22.1347	9.87152
6.21667	9.86425	22.1948	9.87147
6.23333	9.86574	22.2549	9.87143
6.25	9.86684	22.315	9.87139
6.26667	9.86768	22.375	9.87134
6.28333	9.86877	22.4351	9.8713
6.3	9.86939	22.4952	9.87126
6.31667	9.86996	22.5553	9.87122
6.33333	9.87075	22.6154	9.87118
6.35	9.87119	22.6755	9.87114
6.36667	9.87164	22.7356	9.8711
6.38333	9.87223	22.7956	9.87106
6.4	9.87305	22.8557	9.87103
6.41667	9.87372	22.9158	9.87099
6.43333	9.87438	22.9759	9.87095
6.45	9.87502	23.036	9.87091
6.46667	9.8752	23.0961	9.87088
6.48333	9.8758	23.1562	9.87084
6.5	9.87634	23.2162	9.8708
6.51667	9.87669	23.2763	9.87077
6.53333	9.87681	23.3364	9.87073
6.55	9.87702	23.3965	9.87069
6.56667	9.87719	23.4566	9.87066
6.58333	9.87739	23.5167	9.87062
6.6	9.87771
6.61667	9.87823
6.63333	9.87873
6.65	9.87947
6.66667	9.88016
6.68333	9.88056
6.7	9.88094
6.71667	9.88137
6.73333	9.88177
6.75	9.88238
6.76667	9.88272
6.78333	9.88291
6.8	9.88328
6.81667	9.88357
6.83333	9.8835
6.85	9.8835
6.86667	9.88388
6.88333	9.88442
6.9	9.88446
6.91667	9.88427
6.93333	9.88441
6.95	9.8847
6.96667	9.88491
6.98333	9.88477
7	9.88292
7.01667	9.88371
7.03333	9.88907
7.05	9.87247
7.06667	9.84118
7.08333	9.79361
7.1	9.74083
7.11667	9.70706
7.13333	9.69744
7.15	9.71378
7.16667	9.74199
7.18333	9.77036
7.2	9.7902
7.21667	9.80438
7.23333	9.81676
7.25	9.82641
7.26667	9.82825
7.28333	9.82846
7.3	9.82963
7.31667	9.83009
7.33333	9.83071
7.35	9.83154
7.36667	9.83248
7.38333	9.8338
7.4	9.83583
7.41667	9.83775
7.43333	9.83884
7.45	9.84036
7.46667	9.84177
7.48333	9.84238
7.5	9.84389
7.51667	9.84562
7.53333	9.84748
7.55	9.84912
7.56667	9.85039
7.58333	9.85104
7.6	9.85249
7.61667	9.85292
7.63333	9.85442
7.65	9.85617
7.66667	9.85766
7.68333	9.85924
7.7	9.8609
7.71667	9.86189
7.73333	9.86273
7.75	9.86416
7.76667	9.86576
7.78333	9.86678
7.8	9.86778
7.81667	9.86837
7.83333	9.86889
7.85	9.86974
7.86667	9.87063
7.88333	9.87142
7.9	9.87225
7.91667	9.87283
7.93333	9.8732
7.95	9.87355
7.96667	9.8738
7.98333	9.87416
8	9.87469
8.01667	9.87545
8.03333	9.87614
8.05	9.87648
8.06667	9.87702
8.08333	9.8776
8.1	9.87806
8.11667	9.8783
8.13333	9.8787
8.15	9.87919
8.16667	9.87979
8.18333	9.88004
8.2	9.88028
8.21667	9.88077
8.23333	9.88116
8.25	9.88119
8.26667	9.88154
8.28333	9.88175
8.3	9.88186
8.31667	9.88198
8.33333	9.88198
8.35	9.88208
8.36667	9.88238
8.38333	9.88227
8.4	9.882
8.41667	9.88199
8.43333	9.8821
8.45	9.88249
8.46667	9.88229
8.48333	9.88161
8.5	9.8828
8.51667	9.88183
8.53333	9.8778
8.55	9.86303
8.56667	9.82954
8.58333	9.78638
8.6	9.7399
8.61667	9.72259
8.63333	9.71864
8.65	9.74126
8.66667	9.77073
8.68333	9.79463
8.7	9.81383
8.71667	9.82564
8.73333	9.83453
8.75	9.83116
8.76667	9.82754
8.78333	9.82694
8.8	9.82444
8.81667	9.82512
8.83333	9.83146
8.85	9.83597
8.86667	9.83865
8.88333	9.84103
8.9	9.84096
8.91667	9.84105
8.93333	9.84072
8.95	9.84149
8.96667	9.84181
8.98333	9.84178
9	9.8404
9.01667	9.83942
9.03333	9.83859
9.05	9.83848
9.06667	9.84417
9.08333	9.85465
9.1	9.86473
9.11667	9.8632
9.13333	9.86055
9.15	9.85898
9.16667	9.85958
9.18333	9.86043
9.2	9.86086
9.21667	9.86024
9.23333	9.86143
9.25	9.86292
9.26667	9.86389
9.28333	9.86483
9.3	9.86592
9.31667	9.86733
9.33333	9.86872
9.35	9.86987
9.36667	9.8714
9.38333	9.87237
9.4	9.87364
9.41667	9.87486
9.43333	9.87554
9.45	9.87604
9.46667	9.87631
9.48333	9.87615
9.5	9.87707
9.51667	9.87782
9.53333	9.87833
9.55	9.87922
9.56667	9.87993
9.58333	9.87977
9.6	9.88
9.61667	9.88046
9.63333	9.87975
9.65	9.87873
9.66667	9.87843
9.68333	9.87917
9.7	9.87915
9.71667	9.87885
9.73333	9.87893
9.75	9.87862
9.76667	9.87882
9.78333	9.87932
9.8	9.8795
9.81667	9.87936
9.83333	9.8791
9.85	9.87883
9.86667	9.87933
9.88333	9.87997
9.9	9.88037
9.91667	9.88064
9.93333	9.88088
9.95	9.88194
9.96667	9.88237
9.98333	9.8817
10	9.8793
10.0167	9.87632
10.0333	9.87983
10.05	9.86887
10.0667	9.84836
10.0833	9.81836
10.1	9.77374
10.1167	9.75139
10.1333	9.74899
10.15	9.76452
10.1667	9.78764
10.1833	9.80783
10.2	9.82328
10.2167	9.83383
10.2333	9.84887
10.25	9.85321
10.2667	9.85022
10.2833	9.84678
10.3	9.84379
10.3167	9.84208
10.3333	9.84123
10.35	9.84024
10.3667	9.84005
10.3833	9.84039
10.4	9.84127
10.4167	9.84308
10.4333	9.84413
10.45	9.84513
10.4667	9.84672
10.4833	9.84892
10.5	9.851
10.5167	9.85332
10.5333	9.85516
10.55	9.85641
10.5667	9.85712
10.5833	9.85887
10.6	9.85956
10.6167	9.86047
10.6333	9.86101
10.65	9.86187
10.6667	9.863
10.6833	9.864
10.7	9.86558
10.7167	9.86714
10.7333	9.86838
10.75	9.86891
10.7667	9.86927
10.7833	9.86947
10.8	9.87041
10.8167	9.87133
10.8333	9.87213
10.85	9.87192
10.8667	9.87221
10.8833	9.87287
10.9	9.87337
10.9167	9.87391
10.9333	9.87437
10.95	9.87477
10.9667	9.87518
10.9833	9.87569
11	9.87615
11.0167	9.87655
11.0333	9.87662
11.05	9.87673
11.0667	9.8767
11.0833	9.87668
11.1	9.87704
11.1167	9.87739
11.1333	9.87772
11.15	9.87817
11.1667	9.87839
11.1833	9.87845
11.2	9.87848
11.2167	9.87841
11.2333	9.87886
11.25	9.87917
11.2667	9.87929
11.2833	9.87934
11.3	9.87917
11.3167	9.87904
11.3333	9.879
11.35	9.87901
11.3667	9.87891
11.3833	9.87946
11.4	9.88015
11.4167	9.88061
11.4333	9.88067
11.45	9.88029
11.4667	9.88021
11.4833	9.88054
11.5	9.88289
11.5167	9.88564
11.5333	9.88811
11.55	9.87523
11.5667	9.85078
11.5833	9.81442
11.6	9.77562
11.6167	9.75279
11.6333	9.75044
11.65	9.76619
11.6667	9.79133
11.6833	9.81416
11.7	9.83127
11.7167	9.84069
11.7333	9.84568
11.75	9.85008
11.7667	9.85243
11.7833	9.85244
11.8	9.85245
11.8167	9.85296
11.8333	9.85329
11.85	9.85376
11.8667	9.85455
11.8833	9.85505
11.9	9.85535
11.9167	9.85548
11.9333	9.85542
11.95	9.85541
11.9667	9.85582
11.9833	9.85645
12	9.8571
12.0167	9.85821
12.0333	9.85901
12.05	9.86014
12.0667	9.86087
12.0833	9.8616
12.1	9.86249
12.1167	9.86328
12.1333	9.86416
12.15	9.86496
12.1667	9.86573
12.1833	9.86634
12.2	9.86724
12.2167	9.86819
12.2333	9.869
12.25	9.86989
12.2667	9.8709
12.2833	9.87165
12.3	9.87218
12.3167	9.87248
12.3333	9.87253
12.35	9.87279
12.3667	9.87324
12.3833	9.87375
12.4	9.87395
12.4167	9.87402
12.4333	9.8741
12.45	9.87435
12.4667	9.87441
12.4833	9.87453
12.5	9.8748
12.5167	9.87493
12.5333	9.87517
12.55	9.8754
12.5667	9.87574
12.5833	9.87589
12.6	9.87591
12.6167	9.87597
12.6333	9.87631
12.65	9.87676
12.6667	9.87694
12.6833	9.87723
12.7	9.8774
12.7167	9.87739
12.7333	9.87778
12.75	9.8779
12.7667	9.87813
12.7833	9.87801
12.8	9.87803
12.8167	9.87828
12.8333	9.87834
12.85	9.87857
12.8667	9.87867
12.8833	9.87879
12.9	9.87891
12.9167	9.87876
12.9333	9.87874
12.95	9.87815
12.9667	9.87815
12.9833	9.87986
13	9.88191
13.0167	9.88271
13.0333	9.88415
13.05	9.87091
13.0667	9.8464
13.0833	9.81116
13.1	9.77699
13.1167	9.75854
13.1333	9.76218
13.15	9.77752
13.1667	9.8008
13.1833	9.82437
13.2	9.84261
13.2167	9.85721
13.2333	9.86501
13.25	9.86533
13.2667	9.86556
13.2833	9.86512
13.3	9.86488
13.3167	9.86419
13.3333	9.86318
13.35	9.86264
13.3667	9.86245
13.3833	9.86225
13.4	9.86208
13.4167	9.86194
13.4333	9.86197
13.45	9.86226
13.4667	9.86256
13.4833	9.8628
13.5	9.86297
13.5167	9.86302
13.5333	9.86316
13.55	9.86354
13.5667	9.86417
13.5833	9.86441
13.6	9.86509
13.6167	9.86566
13.6333	9.86634
13.65	9.86709
13.6667	9.86776
13.6833	9.86851
13.7	9.86928
13.7167	9.86995
13.7333	9.87044
13.75	9.87077
13.7667	9.87099
13.7833	9.87131
13.8	9.87175
13.8167	9.87207
13.8333	9.87252
13.85	9.87288
13.8667	9.87333
13.8833	9.87402
13.9	9.87463
13.9167	9.87497
13.9333	9.87552
13.95	9.87612
13.9667	9.87651
13.9833	9.87675
14	9.87694
14.0167	9.87711
14.0333	9.87737
14.05	9.87754
14.0667	9.8777
14.0833	9.87781
14.1	9.87792
14.1167	9.87823
14.1333	9.87843
14.15	9.87857
14.1667	9.87858
14.1833	9.87859
14.2	9.87866
14.2167	9.87848
14.2333	9.87845
14.25	9.87858
14.2667	9.87858
14.2833	9.87857
14.3	9.8786
14.3167	9.87866
14.3333	9.87879
14.35	9.87887
14.3667	9.8789
14.3833	9.87906
14.4	9.8792
14.4167	9.87924
14.4333	9.87976
14.45	9.8807
14.4667	9.88138
14.4833	9.88138
14.5	9.88114
14.5167	9.88115
14.5333	9.88817
14.55	9.8739
14.5667	9.84831
14.5833	9.8164
14.6	9.78522
14.6167	9.77416
14.6333	9.78296
14.65	9.79653
14.6667	9.81277
14.6833	9.83046
14.7	9.84816
14.7167	9.85767
14.7333	9.86484
14.75	9.86889
14.7667	9.87019
14.7833	9.86952
14.8	9.86838
14.8167	9.86736
14.8333	9.86647
14.85	9.86573
14.8667	9.8654
14.8833	9.8654
14.9	9.86534
14.9167	9.86499
14.9333	9.86448
14.95	9.86403
14.9667	9.86395
14.9833	9.86404
15	9.86406
15.0167	9.86427
15.0333	9.8648
15.05	9.86539
15.0667	9.86574
15.0833	9.86626
15.1	9.86697
15.1167	9.86767
15.1333	9.86824
15.15	9.86885
15.1667	9.86946
15.1833	9.87006
15.2	9.87069
15.2167	9.87127
15.2333	9.87169
15.25	9.87233
15.2667	9.87282
15.2833	9.87308
15.3	9.87331
15.3167	9.8736
15.3333	9.87401
15.35	9.87431
15.3667	9.87436
15.3833	9.87448
15.4	9.87481
15.4167	9.87501
15.4333	9.87501
15.45	9.87513
15.4667	9.87527
15.4833	9.87544
15.5	9.87554
15.5167	9.87565
15.5333	9.87571
15.55	9.87584
15.5667	9.8761
15.5833	9.87625
15.6	9.87634
15.6167	9.87643
15.6333	9.87658
15.65	9.87677
15.6667	9.87692
15.6833	9.87692
15.7	9.87698
15.7167	9.87721
15.7333	9.87733
15.75	9.8774
15.7667	9.87758
15.7833	9.87776
15.8	9.87795
15.8167	9.87804
15.8333	9.87802
15.85	9.8781
15.8667	9.8781
15.8833	9.878
15.9	9.87802
15.9167	9.87832
15.9333	9.87854
15.95	9.87873
15.9667	9.87867
15.9833	9.87847
16	9.87809
16.0167	9.87888
16.0333	9.88146
16.05	9.8709
16.0667	9.85044
16.0833	9.82311
16.1	9.79185
16.1167	9.77552
16.1333	9.77624
16.15	9.79035
16.1667	9.81353
16.1833	9.83858
16.2	9.86034
16.2167	9.87602
16.2333	9.87706
16.25	9.87615
16.2667	9.87497
16.2833	9.8745
16.3	9.87337
16.3167	9.87259
16.3333	9.87191
16.35	9.87189
16.3667	9.87127
16.3833	9.87064
16.4	9.86992
16.4167	9.86923
16.4333	9.86857
16.45	9.86822
16.4667	9.86773
16.4833	9.8671
16.5	9.86689
16.5167	9.86688
16.5333	9.86735
16.55	9.86752
16.5667	9.86752
16.5833	9.86769
16.6	9.86807
16.6167	9.86835
16.6333	9.86801
16.65	9.86814
16.6667	9.86856
16.6833	9.86907
16.7	9.86946
16.7167	9.86977
16.7333	9.8704
16.75	9.87104
16.7667	9.87153
16.7833	9.87191
16.8	9.87247
16.8167	9.87306
16.8333	9.87333
16.85	9.87324
16.8667	9.87318
16.8833	9.87326
16.9	9.87345
16.9167	9.87382
16.9333	9.87397
16.95	9.87432
16.9667	9.87461
16.9833	9.87478
17	9.87516
17.0167	9.87543
17.0333	9.87545
17.05	9.87555
17.0667	9.87546
17.0833	9.8754
17.1	9.87552
17.1167	9.87566
17.1333	9.87563
17.15	9.87529
17.1667	9.87523
17.1833	9.87556
17.2	9.8756
17.2167	9.87566
17.2333	9.87568
17.25	9.87566
17.2667	9.87557
17.2833	9.8754
17.3	9.87526
17.3167	9.87524
17.3333	9.87503
17.35	9.87514
17.3667	9.87528
17.3833	9.87536
17.4	9.8752
17.4167	9.87532
17.4333	9.87576
17.45	9.8762
17.4667	9.87657
17.4833	9.8762
17.5	9.87621
17.5167	9.87869
17.5333	9.87961
17.55	9.86897
17.5667	9.85012
17.5833	9.82214
17.6	9.79138
17.6167	9.77451
17.6333	9.78014
17.65	9.79903
17.6667	9.82276
17.6833	9.8419
17.7	9.86202
17.7167	9.87207
17.7333	9.87792
17.75	9.87905
17.7667	9.87872
17.7833	9.87824
17.8	9.87728
17.8167	9.87631
17.8333	9.87511
17.85	9.87383
17.8667	9.87302
17.8833	9.87245
17.9	9.87176
17.9167	9.87086
17.9333	9.87002
17.95	9.86966
17.9667	9.86936
17.9833	9.86895
18	9.86838
18.0167	9.86759
18.0333	9.86718
18.05	9.86706
18.0667	9.86707
18.0833	9.86715
18.1	9.86739
18.1167	9.86791
18.1333	9.86834
18.15	9.86868
18.1667	9.86893
18.1833	9.86909
18.2	9.86959
18.2167	9.86965
18.2333	9.8704
18.25	9.87098
18.2667	9.87129
18.2833	9.8716
18.3	9.872
18.3167	9.87296
18.3333	9.87377
18.35	9.87403
18.3667	9.874
18.3833	9.87406
18.4	9.87396
18.4167	9.87425
18.4333	9.87435
18.45	9.87446
18.4667	9.87451
18.4833	9.87474
18.5	9.87508
18.5167	9.87548
18.5333	9.87566
18.55	9.87549
18.5667	9.87529
18.5833	9.87544
18.6	9.87573
18.6167	9.87596
18.6333	9.87612
18.65	9.87621
18.6667	9.87626
18.6833	9.87639
18.7	9.87654
18.7167	9.87654
18.7333	9.87659
18.75	9.87677
18.7667	9.87685
18.7833	9.87684
18.8	9.8767
18.8167	9.87638
18.8333	9.87596
18.85	9.87562
18.8667	9.87545
18.8833	9.87539
18.9	9.87496
18.9167	9.87449
18.9333	9.87434
18.95	9.87383
18.9667	9.87285
18.9833	9.87089
19	9.86947
19.0167	9.87032
19.0333	9.87573
19.05	9.86929
19.0667	9.84847
19.0833	9.8223
19.1	9.7969
19.1167	9.7833
19.1333	9.78542
19.15	9.80044
19.1667	9.82278
19.1833	9.84386
19.2	9.86008
19.2167	9.87505
19.2333	9.87979
19.25	9.88106
19.2667	9.8799
19.2833	9.87976
19.3	9.87796
19.3167	9.87556
19.3333	9.87408
19.35	9.87231
19.3667	9.87056
19.3833	9.86872
19.4	9.86694
19.4167	9.86531
19.4333	9.86428
19.45	9.86406
19.4667	9.86344
19.4833	9.86276
19.5	9.8619
19.5167	9.86127
19.5333	9.86095
19.55	9.86073
19.5667	9.86056
19.5833	9.86071
19.6	9.86133
19.6167	9.86228
19.6333	9.86288
19.65	9.8634
19.6667	9.8641
19.6833	9.86502
19.7	9.86586
19.7167	9.86679
19.7333	9.86761
19.75	9.86799
19.7667	9.86834
19.7833	9.86874
19.8	9.86906
19.8167	9.86909
19.8333	9.86905
19.85	9.86904
19.8667	9.86933
19.8833	9.8695
19.9	9.86961
19.9167	9.86953
19.9333	9.86955
19.95	9.86976
19.9667	9.87002
19.9833	9.8703
20	9.87022
20.0167	9.87044
20.0333	9.87043
20.05	9.8706
20.0667	9.87052
20.0833	9.87054
20.1	9.87072
20.1167	9.8705
20.1333	9.87034
20.15	9.87058
20.1667	9.87093
20.1833	9.87138
20.2	9.87158
20.2167	9.87165
20.2333	9.87199
20.25	9.87226
20.2667	9.87247
20.2833	9.87237
20.3	9.87229
20.3167	9.87224
20.3333	9.87221
20.35	9.87222
20.3667	9.87231
20.3833	9.87261
20.4	9.87317
20.4167	9.87334
20.4333	9.87337
20.45	9.87361
20.4667	9.87407
20.4833	9.87372
20.5	9.87381
20.5167	9.87334
20.5333	9.87579
20.55	9.86791
20.5667	9.84749
20.5833	9.82469
20.6	9.79962
20.6167	9.78616
20.6333	9.79045
20.65	9.79966
20.6667	9.81993
20.6833	9.84187
20.7	9.85584
20.7167	9.86701
20.7333	9.87868
20.75	9.88385
20.7667	9.88252
20.7833	9.88146
20.8	9.87931
20.8167	9.87638
20.8333	9.87408
20.85	9.87177
20.8667	9.86957
20.8833	9.86793
20.9	9.86657
20.9167	9.86559
20.9333	9.86515
20.95	9.8652
20.9667	9.86474
20.9833	9.86394
21	9.8631
21.0167	9.86266
21.0333	9.86256
21.05	9.86281
21.0667	9.86294
21.0833	9.86357
21.1	9.86405
21.1167	9.86445
21.1333	9.86482
21.15	9.86526
21.1667	9.86578
21.1833	9.86652
21.2	9.86683
21.2167	9.86713
21.2333	9.86739
21.25	9.86763
21.2667	9.86783
21.2833	9.86793
21.3	9.86814
21.3167	9.86847
21.3333	9.86877
21.35	9.86912
21.3667	9.86926
21.3833	9.86926
21.4	9.86932
21.4167	9.86942
21.4333	9.86954
21.45	9.86972
21.4667	9.86997
21.4833	9.8701
21.5	9.87034
21.5167	9.87047
21.5333	9.87036
21.55	9.87031
21.5667	9.87049
21.5833	9.87048
21.6	9.87045
21.6167	9.87075
21.6333	9.87088
21.65	9.87095
21.6667	9.87116
21.6833	9.87119
21.7	9.87139
21.7167	9.87142
21.7333	9.87137
21.75	9.87126
21.7667	9.87113
21.7833	9.87105
21.8	9.87117
21.8167	9.87119
21.8333	9.87116
21.85	9.87121
21.8667	9.87152
21.8833	9.8717
21.9	9.872
21.9167	9.8718
21.9333	9.87156
21.95	9.87115
21.9667	9.87118
21.9833	9.87196
22	9.87132
22.0167	9.87163
22.0333	9.87826
22.05	9.87518
22.0667	9.85035
22.0833	9.82561
22.1	9.79947
22.1167	9.78327
22.1333	9.78306
22.15	9.79726
22.1667	9.81895
22.1833	9.8421
22.2	9.85923
22.2167	9.87295
22.2333	9.87911
22.25	9.87993
22.2667	9.87963
22.2833	9.87833
22.3	9.87663
22.3167	9.87504
22.3333	9.87305
22.35	9.8713
22.3667	9.87022
22.3833	9.86922
22.4	9.86784
22.4167	9.86674
22.4333	9.86614
22.45	9.8657
22.4667	9.86494
22.4833	9.86417
22.5	9.86364
22.5167	9.86332
22.5333	9.86316
22.55	9.8631
22.5667	9.86286
22.5833	9.86277
22.6	9.86318
22.6167	9.86366
22.6333	9.86414
22.65	9.86457
22.6667	9.86486
22.6833	9.86502
22.7	9.86524
22.7167	9.8657
22.7333	9.86624
22.75	9.86663
22.7667	9.86717
22.7833	9.86768
22.8	9.86812
22.8167	9.86868
22.8333	9.869
22.85	9.86924
22.8667	9.86941
22.8833	9.86987
22.9	9.86999
22.9167	9.86995
22.9333	9.87002
22.95	9.86994
22.9667	9.87006
22.9833	9.87041
23	9.87069
23.0167	9.87107
23.0333	9.87132
23.05	9.87129
23.0667	9.87118
23.0833	9.87094
23.1	9.87082
23.1167	9.87092
23.1333	9.87101
23.15	9.87095
23.1667	9.87111
23.1833	9.87116
23.2	9.87103
23.2167	9.87091
23.2333	9.87097
23.25	9.87114
23.2667	9.87087
23.2833	9.87085
23.3	9.87081
23.3167	9.87067
23.3333	9.87047
23.35	9.87067
23.3667	9.87104
23.3833	9.87122
23.4	9.8713
23.4167	9.87138
23.4333	9.8714
23.45	9.87114
23.4667	9.8711
23.4833	9.87085
23.5	9.87067
23.5167	9.87065

## Sheet: Fig.1e
DP_X	DP_Y	Baseline_X	Baseline_Y	Fit_X	Fit_Y	NDH_X	NDH_Y
0.083333	9.24862	0.083333	9.24935	0.050412	-9.34079	0.202401	-9.1818
0.1	9.24874	0.143419	9.24998	0.202401	-9.1062	0.355502	-8.14
0.116667	9.24895	0.203504	9.2506	0.355502	-8.25796	0.509716	-5.89574
0.133333	9.249	0.26359	9.25122	0.509716	-5.83167	0.665042	-2.59109
0.15	9.24911	0.323675	9.25184	0.665042	-2.61633	0.821481	-1.09467
0.166667	9.24923	0.383761	9.25246	0.821481	-1.1252	0.979032	-0.658815
0.183333	9.24952	0.443846	9.25308	0.979032	-0.640161	1.1377	-0.406714
0.2	9.24986	0.503932	9.2537	1.1377	-0.452027	1.29747	-0.373084
0.216667	9.25038	0.564017	9.25431	1.29747	-0.363168	1.45836	-0.362591
0.233333	9.25065	0.624103	9.25492	1.45836	-0.314885	1.62036	-0.288471
0.25	9.25059	0.684188	9.25553	1.62036	-0.285924	1.78347	-0.293799
0.266667	9.25082	0.744274	9.25614	1.78347	-0.26725	1.9477	-0.291843
0.283333	9.25132	0.804359	9.25675	1.9477	-0.254527	2.11304	-0.248233
0.3	9.25172	0.864444	9.25736	2.11304	-0.245476	2.27949	-0.172725
0.316667	9.25216	0.92453	9.25797	2.27949	-0.238808
0.333333	9.2524	0.984615	9.25858
0.35	9.25254	1.0447	9.25918
0.366667	9.25295	1.10479	9.25979
0.383333	9.25329	1.16487	9.26041
0.4	9.25364	1.22496	9.26102
0.416667	9.2539	1.28504	9.26163
0.433333	9.25432	1.34513	9.26224
0.45	9.25423	1.40521	9.26285
0.466667	9.25413	1.4653	9.26346
0.483333	9.25419	1.52538	9.26407
0.5	9.25453	1.58547	9.26468
0.516667	9.25466	1.64556	9.26529
0.533333	9.25481	1.70564	9.2659
0.55	9.25472	1.76573	9.26651
0.566667	9.25491	1.82581	9.26712
0.583333	9.25545	1.8859	9.26772
0.6	9.25563	1.94598	9.26833
0.616667	9.25553	2.00607	9.26893
0.633333	9.25543	2.06615	9.26953
0.65	9.25545	2.12624	9.27014
0.666667	9.25554	2.18633	9.27074
0.683333	9.25541	2.24641	9.27133
0.7	9.25525	2.3065	9.27193
0.716667	9.25539	2.36658	9.27252
0.733333	9.25573	2.42667	9.27311
0.75	9.25608	2.48675	9.2737
0.766667	9.25638	2.54684	9.27429
0.783333	9.25688	2.60692	9.27487
0.8	9.2571	2.66701	9.27545
0.816667	9.25707	2.72709	9.27603
0.833333	9.2568	2.78718	9.27661
0.85	9.25672	2.84727	9.27719
0.866667	9.25707	2.90735	9.27776
0.883333	9.25702	2.96744	9.27833
0.9	9.25701	3.02752	9.2789
0.916667	9.25729	3.08761	9.27947
0.933333	9.25775	3.14769	9.28004
0.95	9.25759	3.20778	9.2806
0.966667	9.257	3.26786	9.28117
0.983333	9.25455	3.32795	9.28173
1	9.25286	3.38803	9.28229
1.01667	9.25405	3.44812	9.28285
1.03333	9.25439	3.5082	9.28341
1.05	9.20259	3.56829	9.28396
1.06667	9.10675	3.62838	9.28452
1.08333	8.99652	3.68846	9.28507
1.1	8.93084	3.74855	9.28562
1.11667	8.91501	3.80863	9.28618
1.13333	8.93924	3.86872	9.28673
1.15	8.97553	3.9288	9.28727
1.16667	9.01541	3.98889	9.28782
1.18333	9.05492	4.04897	9.28836
1.2	9.09538	4.10906	9.28891
1.21667	9.12997	4.16915	9.28945
1.23333	9.15505	4.22923	9.28998
1.25	9.17499	4.28932	9.29051
1.26667	9.18812	4.3494	9.29105
1.28333	9.19789	4.40949	9.29157
1.3	9.2077	4.46957	9.29209
1.31667	9.21192	4.52966	9.29261
1.33333	9.21596	4.58974	9.29312
1.35	9.21991	4.64983	9.29363
1.36667	9.22434	4.70991	9.29413
1.38333	9.22854	4.77	9.29463
1.4	9.23266	4.83009	9.29512
1.41667	9.23671	4.89017	9.2956
1.43333	9.23995	4.95026	9.29608
1.45	9.24279	5.01034	9.29655
1.46667	9.24538	5.07043	9.29701
1.48333	9.24756	5.13051	9.29746
1.5	9.24899	5.1906	9.29791
1.51667	9.25071	5.25068	9.29835
1.53333	9.2528	5.31077	9.29878
1.55	9.25477	5.37085	9.2992
1.56667	9.25638	5.43094	9.29961
1.58333	9.25799	5.49103	9.30002
1.6	9.25925	5.55111	9.30041
1.61667	9.26037	5.6112	9.3008
1.63333	9.26161	5.67128	9.30118
1.65	9.26254	5.73137	9.30156
1.66667	9.26316	5.79145	9.30192
1.68333	9.26359	5.85154	9.30228
1.7	9.2638	5.91162	9.30264
1.71667	9.26414	5.97171	9.30299
1.73333	9.26444	6.03179	9.30335
1.75	9.26456	6.09188	9.30369
1.76667	9.26474	6.15197	9.30404
1.78333	9.26494	6.21205	9.30438
1.8	9.26543	6.27214	9.30472
1.81667	9.26601	6.33222	9.30506
1.83333	9.26657	6.39231	9.3054
1.85	9.2668	6.45239	9.30574
1.86667	9.26684	6.51248	9.30608
1.88333	9.26684	6.57256	9.30643
1.9	9.26696	6.63265	9.30677
1.91667	9.26697	6.69273	9.30712
1.93333	9.26715	6.75282	9.30747
1.95	9.26726	6.81291	9.30783
1.96667	9.26742	6.87299	9.30819
1.98333	9.26775	6.93308	9.30856
2	9.26803	6.99316	9.30893
2.01667	9.26833	7.05325	9.30931
2.03333	9.26874	7.11333	9.30969
2.05	9.26907	7.17342	9.31008
2.06667	9.26941	7.2335	9.31047
2.08333	9.26973	7.29359	9.31087
2.1	9.26987	7.35367	9.31127
2.11667	9.27003	7.41376	9.31167
2.13333	9.27009	7.47385	9.31208
2.15	9.27011	7.53393	9.31248
2.16667	9.27017	7.59402	9.31289
2.18333	9.27034	7.6541	9.3133
2.2	9.27066	7.71419	9.31371
2.21667	9.27125	7.77427	9.31413
2.23333	9.27173	7.83436	9.31454
2.25	9.27189	7.89444	9.31495
2.26667	9.27202	7.95453	9.31536
2.28333	9.27221	8.01461	9.31578
2.3	9.27231	8.0747	9.31619
2.31667	9.27237	8.13479	9.31659
2.33333	9.27254	8.19487	9.317
2.35	9.27254	8.25496	9.31741
2.36667	9.27254	8.31504	9.31781
2.38333	9.2727	8.37513	9.31821
2.4	9.27317	8.43521	9.3186
2.41667	9.2735	8.4953	9.31899
2.43333	9.2734	8.55538	9.31938
2.45	9.2728	8.61547	9.31977
2.46667	9.27221	8.67556	9.32015
2.48333	9.27256	8.73564	9.32053
2.5	9.27291	8.79573	9.3209
2.51667	9.27127	8.85581	9.32127
2.53333	9.26547	8.9159	9.32164
2.55	9.20733	8.97598	9.32201
2.56667	9.06943	9.03607	9.32237
2.58333	8.87846	9.09615	9.32273
2.6	8.71169	9.15624	9.32309
2.61667	8.58383	9.21632	9.32345
2.63333	8.4894	9.27641	9.32381
2.65	8.41892	9.3365	9.32416
2.66667	8.3793	9.39658	9.32451
2.68333	8.38561	9.45667	9.32486
2.7	8.44189	9.51675	9.3252
2.71667	8.53271	9.57684	9.32555
2.73333	8.64355	9.63692	9.32589
2.75	8.7582	9.69701	9.32623
2.76667	8.85896	9.75709	9.32657
2.78333	8.93653	9.81718	9.32691
2.8	8.99671	9.87726	9.32725
2.81667	9.04118	9.93735	9.32759
2.83333	9.07652	9.99744	9.32792
2.85	9.10015	10.0575	9.32826
2.86667	9.11792	10.1176	9.32859
2.88333	9.13857	10.1777	9.32893
2.9	9.15379	10.2378	9.32927
2.91667	9.17245	10.2979	9.3296
2.93333	9.1839	10.3579	9.32994
2.95	9.1994	10.418	9.33027
2.96667	9.21005	10.4781	9.33061
2.98333	9.21549	10.5382	9.33094
3	9.2216	10.5983	9.33128
3.01667	9.22841	10.6584	9.33162
3.03333	9.23496	10.7185	9.33195
3.05	9.24174	10.7785	9.33229
3.06667	9.24789	10.8386	9.33263
3.08333	9.25343	10.8987	9.33297
3.1	9.25632	10.9588	9.33331
3.11667	9.25838	11.0189	9.33366
3.13333	9.26063	11.079	9.334
3.15	9.26321	11.1391	9.33434
3.16667	9.26531	11.1991	9.33469
3.18333	9.26704	11.2592	9.33504
3.2	9.26975	11.3193	9.33538
3.21667	9.27175	11.3794	9.33573
3.23333	9.27297	11.4395	9.33608
3.25	9.27426	11.4996	9.33643
3.26667	9.27522	11.5597	9.33678
3.28333	9.27572	11.6197	9.33713
3.3	9.27624	11.6798	9.33748
3.31667	9.27706	11.7399	9.33784
3.33333	9.27794	11.8	9.3382
3.35	9.27891	11.8601	9.33857
3.36667	9.27967	11.9202	9.33894
3.38333	9.28037	11.9803	9.33932
3.4	9.28099	12.0403	9.3397
3.41667	9.28116	12.1004	9.34009
3.43333	9.28148	12.1605	9.34049
3.45	9.28164	12.2206	9.3409
3.46667	9.28171	12.2807	9.34132
3.48333	9.28175	12.3408	9.34174
3.5	9.28186	12.4009	9.34218
3.51667	9.28214	12.4609	9.34263
3.53333	9.28224	12.521	9.34309
3.55	9.28226	12.5811	9.34355
3.56667	9.28246	12.6412	9.34402
3.58333	9.28277	12.7013	9.3445
3.6	9.28312	12.7614	9.34498
3.61667	9.28348	12.8215	9.34547
3.63333	9.28387	12.8815	9.34595
3.65	9.28426	12.9416	9.34644
3.66667	9.28447	13.0017	9.34692
3.68333	9.28463	13.0618	9.3474
3.7	9.28469	13.1219	9.34788
3.71667	9.2848	13.182	9.34836
3.73333	9.28497	13.2421	9.34884
3.75	9.2851	13.3021	9.34931
3.76667	9.28523	13.3622	9.34978
3.78333	9.28539	13.4223	9.35025
3.8	9.28563	13.4824	9.35071
3.81667	9.28612	13.5425	9.35117
3.83333	9.28636	13.6026	9.35163
3.85	9.28636	13.6626	9.35208
3.86667	9.28671	13.7227	9.35252
3.88333	9.28686	13.7828	9.35297
3.9	9.2869	13.8429	9.3534
3.91667	9.28667	13.903	9.35383
3.93333	9.28679	13.9631	9.35426
3.95	9.28681	14.0232	9.35467
3.96667	9.28703	14.0832	9.35508
3.98333	9.28724	14.1433	9.35547
4	9.28692	14.2034	9.35586
4.01667	9.28647	14.2635	9.35624
4.03333	9.27697	14.3236	9.3566
4.05	9.22443	14.3837	9.35696
4.06667	9.11144	14.4438	9.35731
4.08333	8.97018	14.5038	9.35765
4.1	8.85652	14.5639	9.35798
4.11667	8.76675	14.624	9.35831
4.13333	8.68596	14.6841	9.35863
4.15	8.6067	14.7442	9.35895
4.16667	8.54417	14.8043	9.35926
4.18333	8.51433	14.8644	9.35957
4.2	8.53496	14.9244	9.35988
4.21667	8.60364	14.9845	9.36019
4.23333	8.69103	15.0446	9.3605
4.25	8.78745	15.1047	9.36081
4.26667	8.87832	15.1648	9.36112
4.28333	8.94755	15.2249	9.36144
4.3	9.00602	15.285	9.36176
4.31667	9.04752	15.345	9.36208
4.33333	9.08101	15.4051	9.36241
4.35	9.10843	15.4652	9.36275
4.36667	9.13001	15.5253	9.36309
4.38333	9.14795	15.5854	9.36344
4.4	9.16334	15.6455	9.36379
4.41667	9.17753	15.7056	9.36415
4.43333	9.19587	15.7656	9.36451
4.45	9.20647	15.8257	9.36488
4.46667	9.21993	15.8858	9.36526
4.48333	9.23023	15.9459	9.36564
4.5	9.23575	16.006	9.36602
4.51667	9.24379	16.0661	9.3664
4.53333	9.25132	16.1262	9.36679
4.55	9.25751	16.1862	9.36718
4.56667	9.26209	16.2463	9.36758
4.58333	9.26473	16.3064	9.36797
4.6	9.26785	16.3665	9.36837
4.61667	9.27071	16.4266	9.36877
4.63333	9.27352	16.4867	9.36917
4.65	9.27701	16.5468	9.36957
4.66667	9.27964	16.6068	9.36997
4.68333	9.2815	16.6669	9.37037
4.7	9.28266	16.727	9.37078
4.71667	9.28407	16.7871	9.37118
4.73333	9.28557	16.8472	9.37158
4.75	9.28696	16.9073	9.37197
4.76667	9.2882	16.9673	9.37237
4.78333	9.2892	17.0274	9.37276
4.8	9.29026	17.0875	9.37316
4.81667	9.29166	17.1476	9.37355
4.83333	9.29272	17.2077	9.37394
4.85	9.29327	17.2678	9.37433
4.86667	9.29386	17.3279	9.37472
4.88333	9.29465	17.3879	9.37511
4.9	9.29529	17.448	9.3755
4.91667	9.29577	17.5081	9.37589
4.93333	9.29615	17.5682	9.37627
4.95	9.29643	17.6283	9.37666
4.96667	9.29716	17.6884	9.37704
4.98333	9.29784	17.7485	9.37743
5	9.2982	17.8085	9.37781
5.01667	9.29845	17.8686	9.37818
5.03333	9.29868	17.9287	9.37856
5.05	9.29896	17.9888	9.37893
5.06667	9.29909	18.0489	9.3793
5.08333	9.29932	18.109	9.37967
5.1	9.29986	18.1691	9.38004
5.11667	9.30038	18.2291	9.3804
5.13333	9.30057	18.2892	9.38076
5.15	9.3009	18.3493	9.38112
5.16667	9.30116	18.4094	9.38147
5.18333	9.30125	18.4695	9.38182
5.2	9.30143	18.5296	9.38217
5.21667	9.30161	18.5897	9.38251
5.23333	9.30173	18.6497	9.38285
5.25	9.30169	18.7098	9.38318
5.26667	9.30179	18.7699	9.38351
5.28333	9.30175	18.83	9.38384
5.3	9.3016	18.8901	9.38416
5.31667	9.30166	18.9502	9.38448
5.33333	9.3019	19.0103	9.38479
5.35	9.30203	19.0703	9.3851
5.36667	9.302	19.1304	9.38541
5.38333	9.30179	19.1905	9.38572
5.4	9.30177	19.2506	9.38602
5.41667	9.30178	19.3107	9.38633
5.43333	9.30172	19.3708	9.38663
5.45	9.30137	19.4309	9.38693
5.46667	9.30192	19.4909	9.38723
5.48333	9.30304	19.551	9.38753
5.5	9.3035	19.6111	9.38782
5.51667	9.30345	19.6712	9.38812
5.53333	9.29804	19.7313	9.38842
5.55	9.26046	19.7914	9.38872
5.56667	9.18915	19.8515	9.38902
5.58333	9.10644	19.9115	9.38931
5.6	9.03991	19.9716	9.38961
5.61667	8.98453	20.0317	9.38992
5.63333	8.93096	20.0918	9.39022
5.65	8.87616	20.1519	9.39052
5.66667	8.8248	20.212	9.39083
5.68333	8.79847	20.2721	9.39114
5.7	8.80092	20.3321	9.39146
5.71667	8.82903	20.3922	9.39178
5.73333	8.87882	20.4523	9.3921
5.75	8.93335	20.5124	9.39243
5.76667	8.98494	20.5725	9.39277
5.78333	9.03124	20.6326	9.3931
5.8	9.07152	20.6927	9.39345
5.81667	9.10336	20.7527	9.3938
5.83333	9.12727	20.8128	9.39415
5.85	9.14569	20.8729	9.3945
5.86667	9.16179	20.933	9.39486
5.88333	9.17989	20.9931	9.39522
5.9	9.19491	21.0532	9.39558
5.91667	9.20755	21.1132	9.39594
5.93333	9.22114	21.1733	9.39631
5.95	9.22837	21.2334	9.39667
5.96667	9.23351	21.2935	9.39704
5.98333	9.23929	21.3536	9.39741
6	9.24533	21.4137	9.39777
6.01667	9.25305	21.4738	9.39814
6.03333	9.26047	21.5338	9.39851
6.05	9.26541	21.5939	9.39888
6.06667	9.26966	21.654	9.39924
6.08333	9.27235	21.7141	9.39961
6.1	9.27531	21.7742	9.39997
6.11667	9.27802	21.8343	9.40034
6.13333	9.27984	21.8944	9.40071
6.15	9.28206	21.9544	9.40107
6.16667	9.28428	22.0145	9.40144
6.18333	9.28585	22.0746	9.4018
6.2	9.2874	22.1347	9.40217
6.21667	9.28933	22.1948	9.40253
6.23333	9.29136	22.2549	9.40289
6.25	9.29293	22.315	9.40325
6.26667	9.29469	22.375	9.40361
6.28333	9.29572	22.4351	9.40396
6.3	9.29702	22.4952	9.40431
6.31667	9.2981	22.5553	9.40466
6.33333	9.29902	22.6154	9.405
6.35	9.30002	22.6755	9.40533
6.36667	9.30068	22.7356	9.40566
6.38333	9.30124	22.7956	9.40599
6.4	9.30228	22.8557	9.4063
6.41667	9.3029	22.9158	9.40662
6.43333	9.30345	22.9759	9.40692
6.45	9.30414	23.036	9.40722
6.46667	9.3044	23.0961	9.40751
6.48333	9.30475	23.1562	9.4078
6.5	9.30521	23.2162	9.40808
6.51667	9.30539	23.2763	9.40837
6.53333	9.30585	23.3364	9.40865
6.55	9.30624	23.3965	9.40893
6.56667	9.30652	23.4566	9.40921
6.58333	9.3067	23.5167	9.40948
6.6	9.3067
6.61667	9.30687
6.63333	9.30706
6.65	9.30727
6.66667	9.30733
6.68333	9.30732
6.7	9.30744
6.71667	9.30745
6.73333	9.30722
6.75	9.30705
6.76667	9.30691
6.78333	9.30661
6.8	9.3065
6.81667	9.30648
6.83333	9.30656
6.85	9.30659
6.86667	9.30654
6.88333	9.3067
6.9	9.30643
6.91667	9.30584
6.93333	9.30511
6.95	9.30504
6.96667	9.30589
6.98333	9.30707
7	9.30927
7.01667	9.31289
7.03333	9.31461
7.05	9.2952
7.06667	9.26038
7.08333	9.21387
7.1	9.17962
7.11667	9.15836
7.13333	9.14149
7.15	9.12298
7.16667	9.11011
7.18333	9.10401
7.2	9.10678
7.21667	9.11933
7.23333	9.13855
7.25	9.15655
7.26667	9.179
7.28333	9.19886
7.3	9.2096
7.31667	9.22357
7.33333	9.23246
7.35	9.24302
7.36667	9.25058
7.38333	9.25593
7.4	9.26107
7.41667	9.26587
7.43333	9.26939
7.45	9.27248
7.46667	9.27599
7.48333	9.27967
7.5	9.28353
7.51667	9.28723
7.53333	9.29018
7.55	9.29297
7.56667	9.2955
7.58333	9.29721
7.6	9.29848
7.61667	9.29929
7.63333	9.30012
7.65	9.3016
7.66667	9.30281
7.68333	9.30424
7.7	9.30572
7.71667	9.30682
7.73333	9.30773
7.75	9.30842
7.76667	9.30888
7.78333	9.30942
7.8	9.30994
7.81667	9.31016
7.83333	9.31047
7.85	9.3108
7.86667	9.31116
7.88333	9.31147
7.9	9.31201
7.91667	9.31265
7.93333	9.31335
7.95	9.31392
7.96667	9.31428
7.98333	9.31472
8	9.31538
8.01667	9.31588
8.03333	9.3161
8.05	9.31632
8.06667	9.31669
8.08333	9.31699
8.1	9.31712
8.11667	9.31722
8.13333	9.31756
8.15	9.31803
8.16667	9.31829
8.18333	9.31837
8.2	9.3186
8.21667	9.31903
8.23333	9.31925
8.25	9.31922
8.26667	9.3191
8.28333	9.31908
8.3	9.31926
8.31667	9.31928
8.33333	9.31921
8.35	9.31926
8.36667	9.31948
8.38333	9.31947
8.4	9.3196
8.41667	9.31958
8.43333	9.31988
8.45	9.31992
8.46667	9.31959
8.48333	9.32065
8.5	9.32127
8.51667	9.32318
8.53333	9.32273
8.55	9.31022
8.56667	9.28572
8.58333	9.2554
8.6	9.23601
8.61667	9.23332
8.63333	9.23705
8.65	9.24073
8.66667	9.24396
8.68333	9.24788
8.7	9.25203
8.71667	9.25582
8.73333	9.2599
8.75	9.26589
8.76667	9.27341
8.78333	9.28249
8.8	9.28839
8.81667	9.29148
8.83333	9.2943
8.85	9.29583
8.86667	9.29747
8.88333	9.299
8.9	9.30038
8.91667	9.30201
8.93333	9.3036
8.95	9.30556
8.96667	9.30711
8.98333	9.30855
9	9.30967
9.01667	9.31107
9.03333	9.31206
9.05	9.31299
9.06667	9.31407
9.08333	9.3152
9.1	9.31595
9.11667	9.31702
9.13333	9.31751
9.15	9.31812
9.16667	9.31886
9.18333	9.31936
9.2	9.31964
9.21667	9.32
9.23333	9.32025
9.25	9.32044
9.26667	9.32053
9.28333	9.32065
9.3	9.32079
9.31667	9.32096
9.33333	9.32114
9.35	9.32137
9.36667	9.32156
9.38333	9.32156
9.4	9.32187
9.41667	9.32223
9.43333	9.3225
9.45	9.32285
9.46667	9.32301
9.48333	9.32305
9.5	9.32323
9.51667	9.32368
9.53333	9.32424
9.55	9.32464
9.56667	9.32519
9.58333	9.32567
9.6	9.32599
9.61667	9.32622
9.63333	9.3263
9.65	9.32633
9.66667	9.32653
9.68333	9.32674
9.7	9.32699
9.71667	9.32706
9.73333	9.32706
9.75	9.32708
9.76667	9.32715
9.78333	9.32733
9.8	9.32763
9.81667	9.32772
9.83333	9.32758
9.85	9.32748
9.86667	9.32733
9.88333	9.32688
9.9	9.32678
9.91667	9.32706
9.93333	9.3271
9.95	9.32685
9.96667	9.32673
9.98333	9.32651
10	9.32533
10.0167	9.326
10.0333	9.32771
10.05	9.31717
10.0667	9.29434
10.0833	9.27427
10.1	9.26303
10.1167	9.26365
10.1333	9.26716
10.15	9.27698
10.1667	9.2855
10.1833	9.29139
10.2	9.29727
10.2167	9.30181
10.2333	9.30493
10.25	9.30714
10.2667	9.30879
10.2833	9.30989
10.3	9.31093
10.3167	9.31191
10.3333	9.3135
10.35	9.31565
10.3667	9.31737
10.3833	9.31864
10.4	9.31956
10.4167	9.32046
10.4333	9.32119
10.45	9.32195
10.4667	9.32263
10.4833	9.32335
10.5	9.32428
10.5167	9.32512
10.5333	9.32559
10.55	9.32628
10.5667	9.32686
10.5833	9.3272
10.6	9.32785
10.6167	9.32849
10.6333	9.3292
10.65	9.32948
10.6667	9.32973
10.6833	9.32969
10.7	9.32958
10.7167	9.32982
10.7333	9.3302
10.75	9.33045
10.7667	9.33056
10.7833	9.33064
10.8	9.3307
10.8167	9.33069
10.8333	9.33089
10.85	9.33128
10.8667	9.33155
10.8833	9.33168
10.9	9.33193
10.9167	9.33217
10.9333	9.33227
10.95	9.33244
10.9667	9.33238
10.9833	9.33246
11	9.33269
11.0167	9.33291
11.0333	9.33338
11.05	9.33377
11.0667	9.33396
11.0833	9.33415
11.1	9.33415
11.1167	9.33415
11.1333	9.33435
11.15	9.3344
11.1667	9.33426
11.1833	9.33422
11.2	9.33431
11.2167	9.33441
11.2333	9.33461
11.25	9.33484
11.2667	9.3353
11.2833	9.33577
11.3	9.3361
11.3167	9.33639
11.3333	9.33651
11.35	9.33662
11.3667	9.33651
11.3833	9.33658
11.4	9.33715
11.4167	9.33748
11.4333	9.3381
11.45	9.33877
11.4667	9.33901
11.4833	9.33825
11.5	9.33669
11.5167	9.33732
11.5333	9.34074
11.55	9.32802
11.5667	9.30619
11.5833	9.28177
11.6	9.27501
11.6167	9.28093
11.6333	9.29684
11.65	9.30539
11.6667	9.31108
11.6833	9.31523
11.7	9.3181
11.7167	9.32091
11.7333	9.32323
11.75	9.32541
11.7667	9.32694
11.7833	9.32775
11.8	9.32863
11.8167	9.32969
11.8333	9.33096
11.85	9.3321
11.8667	9.3331
11.8833	9.33405
11.9	9.33475
11.9167	9.33546
11.9333	9.33612
11.95	9.33651
11.9667	9.33681
11.9833	9.33702
12	9.33733
12.0167	9.33739
12.0333	9.33773
12.05	9.33799
12.0667	9.33825
12.0833	9.33855
12.1	9.33884
12.1167	9.33896
12.1333	9.33905
12.15	9.33921
12.1667	9.33936
12.1833	9.33948
12.2	9.33962
12.2167	9.33984
12.2333	9.34022
12.25	9.34032
12.2667	9.34027
12.2833	9.34033
12.3	9.34037
12.3167	9.34043
12.3333	9.34023
12.35	9.3401
12.3667	9.33986
12.3833	9.33971
12.4	9.33972
12.4167	9.33989
12.4333	9.34019
12.45	9.34047
12.4667	9.34073
12.4833	9.34097
12.5	9.34119
12.5167	9.3414
12.5333	9.3416
12.55	9.34196
12.5667	9.34198
12.5833	9.34248
12.6	9.34255
12.6167	9.3428
12.6333	9.34312
12.65	9.34346
12.6667	9.34414
12.6833	9.34484
12.7	9.34548
12.7167	9.34584
12.7333	9.3458
12.75	9.3458
12.7667	9.34634
12.7833	9.34657
12.8	9.34663
12.8167	9.34677
12.8333	9.34709
12.85	9.34734
12.8667	9.34716
12.8833	9.34718
12.9	9.34769
12.9167	9.34806
12.9333	9.34824
12.95	9.34894
12.9667	9.34876
12.9833	9.34819
13	9.34864
13.0167	9.34706
13.0333	9.34412
13.05	9.33631
13.0667	9.31922
13.0833	9.30265
13.1	9.29202
13.1167	9.29345
13.1333	9.30269
13.15	9.3168
13.1667	9.32578
13.1833	9.32886
13.2	9.33167
13.2167	9.33452
13.2333	9.33689
13.25	9.33918
13.2667	9.34084
13.2833	9.34178
13.3	9.34208
13.3167	9.34256
13.3333	9.34362
13.35	9.34487
13.3667	9.34575
13.3833	9.34666
13.4	9.34748
13.4167	9.34808
13.4333	9.34851
13.45	9.34874
13.4667	9.34898
13.4833	9.34908
13.5	9.34902
13.5167	9.34895
13.5333	9.34888
13.55	9.34896
13.5667	9.34905
13.5833	9.3493
13.6	9.34966
13.6167	9.35003
13.6333	9.35033
13.65	9.35053
13.6667	9.3506
13.6833	9.35068
13.7	9.35074
13.7167	9.35084
13.7333	9.3509
13.75	9.35109
13.7667	9.35137
13.7833	9.35165
13.8	9.35189
13.8167	9.3522
13.8333	9.35254
13.85	9.35285
13.8667	9.35306
13.8833	9.35327
13.9	9.35356
13.9167	9.35387
13.9333	9.35415
13.95	9.35433
13.9667	9.35452
13.9833	9.35468
14	9.35496
14.0167	9.35508
14.0333	9.3552
14.05	9.35541
14.0667	9.35564
14.0833	9.35597
14.1	9.35646
14.1167	9.35675
14.1333	9.35692
14.15	9.35702
14.1667	9.35699
14.1833	9.357
14.2	9.35727
14.2167	9.3574
14.2333	9.35739
14.25	9.35754
14.2667	9.35758
14.2833	9.35766
14.3	9.35785
14.3167	9.35768
14.3333	9.35769
14.35	9.35776
14.3667	9.35798
14.3833	9.35796
14.4	9.35716
14.4167	9.35696
14.4333	9.35722
14.45	9.35754
14.4667	9.35761
14.4833	9.35669
14.5	9.3571
14.5167	9.35814
14.5333	9.35924
14.55	9.34615
14.5667	9.32607
14.5833	9.31046
14.6	9.30468
14.6167	9.30825
14.6333	9.31989
14.65	9.33257
14.6667	9.34097
14.6833	9.34693
14.7	9.34813
14.7167	9.34884
14.7333	9.3496
14.75	9.3506
14.7667	9.35148
14.7833	9.35189
14.8	9.35249
14.8167	9.35296
14.8333	9.35349
14.85	9.35416
14.8667	9.35461
14.8833	9.35501
14.9	9.35548
14.9167	9.35588
14.9333	9.35625
14.95	9.3566
14.9667	9.35695
14.9833	9.35717
15	9.35736
15.0167	9.35763
15.0333	9.35783
15.05	9.35795
15.0667	9.35833
15.0833	9.35857
15.1	9.35871
15.1167	9.3588
15.1333	9.35869
15.15	9.35869
15.1667	9.35888
15.1833	9.35905
15.2	9.35933
15.2167	9.35938
15.2333	9.3595
15.25	9.35965
15.2667	9.35984
15.2833	9.36022
15.3	9.36047
15.3167	9.36062
15.3333	9.36069
15.35	9.36066
15.3667	9.36063
15.3833	9.36082
15.4	9.36102
15.4167	9.36115
15.4333	9.36138
15.45	9.36169
15.4667	9.36206
15.4833	9.36225
15.5	9.36235
15.5167	9.36237
15.5333	9.3625
15.55	9.36277
15.5667	9.36301
15.5833	9.3632
15.6	9.3633
15.6167	9.3632
15.6333	9.36333
15.65	9.36333
15.6667	9.36351
15.6833	9.3638
15.7	9.36407
15.7167	9.36433
15.7333	9.36447
15.75	9.36455
15.7667	9.36465
15.7833	9.36486
15.8	9.36514
15.8167	9.36523
15.8333	9.36515
15.85	9.36507
15.8667	9.36505
15.8833	9.36503
15.9	9.36507
15.9167	9.36523
15.9333	9.3655
15.95	9.36536
15.9667	9.36498
15.9833	9.36419
16	9.36256
16.0167	9.36379
16.0333	9.36325
16.05	9.35649
16.0667	9.34179
16.0833	9.32215
16.1	9.31277
16.1167	9.3176
16.1333	9.32644
16.15	9.33483
16.1667	9.34691
16.1833	9.35285
16.2	9.35751
16.2167	9.35986
16.2333	9.36043
16.25	9.36153
16.2667	9.36275
16.2833	9.36373
16.3	9.36429
16.3167	9.36515
16.3333	9.36579
16.35	9.36692
16.3667	9.36734
16.3833	9.36772
16.4	9.36809
16.4167	9.36833
16.4333	9.36862
16.45	9.36916
16.4667	9.36944
16.4833	9.36968
16.5	9.37002
16.5167	9.37015
16.5333	9.37012
16.55	9.36997
16.5667	9.37005
16.5833	9.37016
16.6	9.37027
16.6167	9.37018
16.6333	9.37029
16.65	9.3704
16.6667	9.3706
16.6833	9.37092
16.7	9.37091
16.7167	9.37091
16.7333	9.37098
16.75	9.37108
16.7667	9.37122
16.7833	9.3712
16.8	9.37141
16.8167	9.37178
16.8333	9.37194
16.85	9.37205
16.8667	9.37228
16.8833	9.3725
16.9	9.37258
16.9167	9.37281
16.9333	9.37298
16.95	9.37304
16.9667	9.37303
16.9833	9.37294
17	9.37296
17.0167	9.37298
17.0333	9.37312
17.05	9.37326
17.0667	9.37348
17.0833	9.37356
17.1	9.37363
17.1167	9.37371
17.1333	9.37365
17.15	9.37337
17.1667	9.37306
17.1833	9.37297
17.2	9.37308
17.2167	9.3733
17.2333	9.37344
17.25	9.37349
17.2667	9.37357
17.2833	9.37358
17.3	9.37374
17.3167	9.37399
17.3333	9.37416
17.35	9.37454
17.3667	9.37473
17.3833	9.37475
17.4	9.37496
17.4167	9.37541
17.4333	9.37617
17.45	9.37667
17.4667	9.37691
17.4833	9.37767
17.5	9.3786
17.5167	9.37697
17.5333	9.37798
17.55	9.3704
17.5667	9.35096
17.5833	9.32765
17.6	9.31945
17.6167	9.32569
17.6333	9.33739
17.65	9.34864
17.6667	9.35883
17.6833	9.36456
17.7	9.36717
17.7167	9.3688
17.7333	9.37038
17.75	9.37241
17.7667	9.37373
17.7833	9.37405
17.8	9.37419
17.8167	9.37422
17.8333	9.37441
17.85	9.37529
17.8667	9.3757
17.8833	9.37628
17.9	9.3767
17.9167	9.37679
17.9333	9.37705
17.95	9.37727
17.9667	9.37757
17.9833	9.37769
18	9.37762
18.0167	9.37743
18.0333	9.37735
18.05	9.37754
18.0667	9.37799
18.0833	9.37836
18.1	9.3787
18.1167	9.37901
18.1333	9.37965
18.15	9.38002
18.1667	9.38022
18.1833	9.3805
18.2	9.38079
18.2167	9.38095
18.2333	9.38094
18.25	9.38099
18.2667	9.38094
18.2833	9.38084
18.3	9.38069
18.3167	9.38057
18.3333	9.38043
18.35	9.38045
18.3667	9.38064
18.3833	9.38082
18.4	9.38087
18.4167	9.38104
18.4333	9.38112
18.45	9.38113
18.4667	9.38118
18.4833	9.38124
18.5	9.38134
18.5167	9.38149
18.5333	9.38186
18.55	9.38217
18.5667	9.38241
18.5833	9.38255
18.6	9.38293
18.6167	9.38339
18.6333	9.38361
18.65	9.38378
18.6667	9.38405
18.6833	9.38451
18.7	9.38458
18.7167	9.38444
18.7333	9.38446
18.75	9.38445
18.7667	9.38441
18.7833	9.38443
18.8	9.38458
18.8167	9.38447
18.8333	9.38424
18.85	9.38392
18.8667	9.38379
18.8833	9.38369
18.9	9.38351
18.9167	9.38344
18.9333	9.38333
18.95	9.38313
18.9667	9.38279
18.9833	9.38228
19	9.38121
19.0167	9.38206
19.0333	9.38462
19.05	9.37565
19.0667	9.3618
19.0833	9.33953
19.1	9.33148
19.1167	9.33941
19.1333	9.35221
19.15	9.36077
19.1667	9.36807
19.1833	9.37174
19.2	9.37488
19.2167	9.3768
19.2333	9.37816
19.25	9.37932
19.2667	9.37984
19.2833	9.38046
19.3	9.38102
19.3167	9.38165
19.3333	9.38276
19.35	9.38367
19.3667	9.38418
19.3833	9.38444
19.4	9.3846
19.4167	9.38491
19.4333	9.38536
19.45	9.38567
19.4667	9.38573
19.4833	9.38576
19.5	9.38545
19.5167	9.38571
19.5333	9.3859
19.55	9.38606
19.5667	9.38651
19.5833	9.38684
19.6	9.38692
19.6167	9.38682
19.6333	9.38698
19.65	9.38726
19.6667	9.38763
19.6833	9.38795
19.7	9.38831
19.7167	9.38865
19.7333	9.38908
19.75	9.38934
19.7667	9.38939
19.7833	9.38944
19.8	9.38963
19.8167	9.39013
19.8333	9.39047
19.85	9.39059
19.8667	9.39058
19.8833	9.39057
19.9	9.39065
19.9167	9.39068
19.9333	9.39064
19.95	9.39083
19.9667	9.3909
19.9833	9.39087
20	9.39101
20.0167	9.39099
20.0333	9.39102
20.05	9.39101
20.0667	9.39099
20.0833	9.39087
20.1	9.39084
20.1167	9.3907
20.1333	9.39057
20.15	9.39049
20.1667	9.39062
20.1833	9.39065
20.2	9.39068
20.2167	9.39078
20.2333	9.39074
20.25	9.39072
20.2667	9.39073
20.2833	9.39067
20.3	9.39083
20.3167	9.39084
20.3333	9.39072
20.35	9.39044
20.3667	9.39031
20.3833	9.39015
20.4	9.39008
20.4167	9.39047
20.4333	9.39046
20.45	9.39037
20.4667	9.38996
20.4833	9.39002
20.5	9.38908
20.5167	9.38855
20.5333	9.39086
20.55	9.38524
20.5667	9.36938
20.5833	9.34921
20.6	9.34071
20.6167	9.3428
20.6333	9.35664
20.65	9.36729
20.6667	9.37714
20.6833	9.38051
20.7	9.3846
20.7167	9.38848
20.7333	9.39104
20.75	9.39176
20.7667	9.39165
20.7833	9.39171
20.8	9.39224
20.8167	9.39325
20.8333	9.39373
20.85	9.39393
20.8667	9.39453
20.8833	9.39526
20.9	9.3956
20.9167	9.39554
20.9333	9.39552
20.95	9.39531
20.9667	9.395
20.9833	9.39481
21	9.39498
21.0167	9.39535
21.0333	9.39564
21.05	9.396
21.0667	9.39625
21.0833	9.3962
21.1	9.39616
21.1167	9.39642
21.1333	9.39664
21.15	9.39668
21.1667	9.39682
21.1833	9.39668
21.2	9.39668
21.2167	9.39663
21.2333	9.39657
21.25	9.39672
21.2667	9.39679
21.2833	9.39698
21.3	9.39729
21.3167	9.39775
21.3333	9.39797
21.35	9.39796
21.3667	9.39784
21.3833	9.39793
21.4	9.39803
21.4167	9.39831
21.4333	9.39849
21.45	9.39845
21.4667	9.3986
21.4833	9.39881
21.5	9.39895
21.5167	9.39899
21.5333	9.39911
21.55	9.39929
21.5667	9.39934
21.5833	9.39938
21.6	9.39961
21.6167	9.39968
21.6333	9.39963
21.65	9.39932
21.6667	9.39922
21.6833	9.3993
21.7	9.39953
21.7167	9.39953
21.7333	9.39953
21.75	9.39943
21.7667	9.39939
21.7833	9.39938
21.8	9.3994
21.8167	9.39954
21.8333	9.39959
21.85	9.39981
21.8667	9.39989
21.8833	9.39993
21.9	9.39972
21.9167	9.39987
21.9333	9.4
21.95	9.40002
21.9667	9.40039
21.9833	9.40112
22	9.40236
22.0167	9.4027
22.0333	9.40058
22.05	9.39719
22.0667	9.37873
22.0833	9.35876
22.1	9.34758
22.1167	9.35138
22.1333	9.36217
22.15	9.37858
22.1667	9.39146
22.1833	9.39824
22.2	9.40179
22.2167	9.40255
22.2333	9.40342
22.25	9.40357
22.2667	9.40408
22.2833	9.40432
22.3	9.40377
22.3167	9.4036
22.3333	9.40395
22.35	9.40426
22.3667	9.40449
22.3833	9.4046
22.4	9.4047
22.4167	9.40499
22.4333	9.40524
22.45	9.40534
22.4667	9.40543
22.4833	9.40576
22.5	9.40602
22.5167	9.4061
22.5333	9.40599
22.55	9.40613
22.5667	9.40656
22.5833	9.40703
22.6	9.40736
22.6167	9.40762
22.6333	9.4078
22.65	9.40773
22.6667	9.40752
22.6833	9.40751
22.7	9.40758
22.7167	9.40753
22.7333	9.40748
22.75	9.40756
22.7667	9.40749
22.7833	9.40751
22.8	9.4075
22.8167	9.4074
22.8333	9.40736
22.85	9.40736
22.8667	9.40754
22.8833	9.40755
22.9	9.40735
22.9167	9.40728
22.9333	9.40729
22.95	9.40726
22.9667	9.40732
22.9833	9.40757
23	9.40791
23.0167	9.408
23.0333	9.40803
23.05	9.40814
23.0667	9.40821
23.0833	9.40816
23.1	9.40826
23.1167	9.40832
23.1333	9.40828
23.15	9.40829
23.1667	9.40833
23.1833	9.40826
23.2	9.40799
23.2167	9.40771
23.2333	9.40773
23.25	9.40775
23.2667	9.40773
23.2833	9.40772
23.3	9.40767
23.3167	9.40762
23.3333	9.40757
23.35	9.40767
23.3667	9.40777
23.3833	9.40781
23.4	9.40791
23.4167	9.40806
23.4333	9.40806
23.45	9.40798
23.4667	9.40822
23.4833	9.40858
23.5	9.40881
23.5167	9.40908

## Sheet: Fig.1f
DP_X	DP_Y	Baseline_X	Baseline_Y	Fit_X	Fit_Y	NDH_X	NDH_Y
0.083333	9.95176	0.083333	9.95043	0.063015	-7.63	0.253001	-7.76051
0.1	9.95147	0.143419	9.94977	0.253001	-7.59883	0.444378	-7.48855
0.116667	9.95146	0.203504	9.94912	0.444378	-7.5285	0.637145	-7.3514
0.133333	9.95131	0.26359	9.94847	0.637145	-7.40182	0.831303	-7.11442
0.15	9.95111	0.323675	9.94781	0.831303	-7.14598	1.02685	-6.45641
0.166667	9.95091	0.383761	9.94716	1.02685	-6.55828	1.22379	-5.25924
0.183333	9.95064	0.443846	9.94651	1.22379	-5.18828	1.42212	-3.09234
0.2	9.95041	0.503932	9.94586	1.42212	-3.06361	1.62184	-1.44385
0.216667	9.94993	0.564017	9.94521	1.62184	-1.51314	1.82295	-0.767777
0.233333	9.94932	0.624103	9.94456	1.82295	-0.829372	2.02545	-0.567918
0.25	9.94868	0.684188	9.94391	2.02545	-0.540176	2.22934	-0.428342
0.266667	9.94852	0.744274	9.94326	2.22934	-0.401779	2.43463	-0.373675
0.283333	9.94808	0.804359	9.94262	2.43463	-0.32698	2.6413	-0.276687
0.3	9.94772	0.864444	9.94197	2.6413	-0.28253	2.84936	-0.252311
0.316667	9.94751	0.92453	9.94133	2.84936	-0.254136
0.333333	9.94687	0.984615	9.94069
0.35	9.94574	1.0447	9.94006
0.366667	9.9448	1.10479	9.93943
0.383333	9.94419	1.16487	9.9388
0.4	9.94495	1.22496	9.93818
0.416667	9.94581	1.28504	9.93756
0.433333	9.9458	1.34513	9.93694
0.45	9.94683	1.40521	9.93633
0.466667	9.9472	1.4653	9.93572
0.483333	9.94733	1.52538	9.93512
0.5	9.94718	1.58547	9.93452
0.516667	9.94659	1.64556	9.93393
0.533333	9.94624	1.70564	9.93334
0.55	9.9463	1.76573	9.93276
0.566667	9.94667	1.82581	9.93219
0.583333	9.94717	1.8859	9.93162
0.6	9.9474	1.94598	9.93105
0.616667	9.94711	2.00607	9.9305
0.633333	9.94659	2.06615	9.92995
0.65	9.94637	2.12624	9.9294
0.666667	9.94578	2.18633	9.92887
0.683333	9.94528	2.24641	9.92834
0.7	9.94474	2.3065	9.92782
0.716667	9.94416	2.36658	9.9273
0.733333	9.94369	2.42667	9.92679
0.75	9.94342	2.48675	9.92629
0.766667	9.94334	2.54684	9.9258
0.783333	9.94313	2.60692	9.92532
0.8	9.94263	2.66701	9.92484
0.816667	9.94227	2.72709	9.92437
0.833333	9.94221	2.78718	9.9239
0.85	9.94208	2.84727	9.92344
0.866667	9.94128	2.90735	9.92299
0.883333	9.94074	2.96744	9.92255
0.9	9.9402	3.02752	9.92211
0.916667	9.93997	3.08761	9.92167
0.933333	9.9398	3.14769	9.92124
0.95	9.93914	3.20778	9.92082
0.966667	9.93897	3.26786	9.9204
0.983333	9.93869	3.32795	9.91998
1	9.9385	3.38803	9.91957
1.01667	9.93813	3.44812	9.91917
1.03333	9.94334	3.5082	9.91877
1.05	9.89815	3.56829	9.91837
1.06667	9.83628	3.62838	9.91798
1.08333	9.76075	3.68846	9.91759
1.1	9.7209	3.74855	9.9172
1.11667	9.71677	3.80863	9.91682
1.13333	9.73488	3.86872	9.91644
1.15	9.75925	3.9288	9.91606
1.16667	9.78284	3.98889	9.91569
1.18333	9.80142	4.04897	9.91531
1.2	9.81738	4.10906	9.91495
1.21667	9.82694	4.16915	9.91458
1.23333	9.83733	4.22923	9.91422
1.25	9.84561	4.28932	9.91385
1.26667	9.85553	4.3494	9.91349
1.28333	9.86191	4.40949	9.91314
1.3	9.86709	4.46957	9.91278
1.31667	9.87076	4.52966	9.91243
1.33333	9.8772	4.58974	9.91208
1.35	9.88626	4.64983	9.91173
1.36667	9.89201	4.70991	9.91138
1.38333	9.89287	4.77	9.91103
1.4	9.89423	4.83009	9.91069
1.41667	9.8959	4.89017	9.91035
1.43333	9.90016	4.95026	9.91001
1.45	9.90384	5.01034	9.90967
1.46667	9.90702	5.07043	9.90933
1.48333	9.90951	5.13051	9.90899
1.5	9.91119	5.1906	9.90865
1.51667	9.91276	5.25068	9.90832
1.53333	9.91465	5.31077	9.90798
1.55	9.91613	5.37085	9.90765
1.56667	9.91783	5.43094	9.90732
1.58333	9.91961	5.49103	9.90699
1.6	9.92084	5.55111	9.90665
1.61667	9.92171	5.6112	9.90632
1.63333	9.92253	5.67128	9.90599
1.65	9.92304	5.73137	9.90567
1.66667	9.92345	5.79145	9.90534
1.68333	9.92425	5.85154	9.90501
1.7	9.92493	5.91162	9.90468
1.71667	9.92552	5.97171	9.90436
1.73333	9.92622	6.03179	9.90403
1.75	9.92694	6.09188	9.90371
1.76667	9.92717	6.15197	9.90339
1.78333	9.92737	6.21205	9.90306
1.8	9.92768	6.27214	9.90274
1.81667	9.92774	6.33222	9.90242
1.83333	9.92769	6.39231	9.9021
1.85	9.9278	6.45239	9.90178
1.86667	9.92815	6.51248	9.90146
1.88333	9.92828	6.57256	9.90114
1.9	9.92837	6.63265	9.90083
1.91667	9.92844	6.69273	9.90051
1.93333	9.92834	6.75282	9.9002
1.95	9.92834	6.81291	9.89988
1.96667	9.92847	6.87299	9.89957
1.98333	9.92843	6.93308	9.89926
2	9.92821	6.99316	9.89895
2.01667	9.92809	7.05325	9.89864
2.03333	9.92828	7.11333	9.89833
2.05	9.9284	7.17342	9.89802
2.06667	9.92825	7.2335	9.89771
2.08333	9.92823	7.29359	9.8974
2.1	9.92825	7.35367	9.8971
2.11667	9.92829	7.41376	9.89679
2.13333	9.92827	7.47385	9.89649
2.15	9.92809	7.53393	9.89618
2.16667	9.92761	7.59402	9.89588
2.18333	9.92725	7.6541	9.89557
2.2	9.92703	7.71419	9.89527
2.21667	9.92682	7.77427	9.89497
2.23333	9.92686	7.83436	9.89467
2.25	9.92685	7.89444	9.89437
2.26667	9.92675	7.95453	9.89407
2.28333	9.92679	8.01461	9.89377
2.3	9.92668	8.0747	9.89347
2.31667	9.92647	8.13479	9.89317
2.33333	9.92634	8.19487	9.89287
2.35	9.92596	8.25496	9.89258
2.36667	9.92543	8.31504	9.89228
2.38333	9.92522	8.37513	9.89198
2.4	9.92507	8.43521	9.89169
2.41667	9.9252	8.4953	9.89139
2.43333	9.92514	8.55538	9.89109
2.45	9.92458	8.61547	9.8908
2.46667	9.92396	8.67556	9.8905
2.48333	9.92384	8.73564	9.89021
2.5	9.92367	8.79573	9.88992
2.51667	9.92461	8.85581	9.88963
2.53333	9.92543	8.9159	9.88934
2.55	9.86989	8.97598	9.88904
2.56667	9.74964	9.03607	9.88876
2.58333	9.56115	9.09615	9.88847
2.6	9.37838	9.15624	9.88818
2.61667	9.24511	9.21632	9.8879
2.63333	9.179	9.27641	9.88761
2.65	9.17343	9.3365	9.88733
2.66667	9.20731	9.39658	9.88705
2.68333	9.26318	9.45667	9.88677
2.7	9.32442	9.51675	9.8865
2.71667	9.37317	9.57684	9.88622
2.73333	9.41519	9.63692	9.88595
2.75	9.45678	9.69701	9.88568
2.76667	9.49365	9.75709	9.88541
2.78333	9.53067	9.81718	9.88514
2.8	9.56433	9.87726	9.88487
2.81667	9.59549	9.93735	9.88461
2.83333	9.61989	9.99744	9.88435
2.85	9.64514	10.0575	9.88409
2.86667	9.66977	10.1176	9.88383
2.88333	9.68987	10.1777	9.88358
2.9	9.70973	10.2378	9.88333
2.91667	9.72299	10.2979	9.88308
2.93333	9.74144	10.3579	9.88283
2.95	9.75852	10.418	9.88259
2.96667	9.7727	10.4781	9.88235
2.98333	9.78532	10.5382	9.8821
3	9.79649	10.5983	9.88187
3.01667	9.8073	10.6584	9.88163
3.03333	9.81947	10.7185	9.88139
3.05	9.83108	10.7785	9.88116
3.06667	9.84104	10.8386	9.88093
3.08333	9.84913	10.8987	9.8807
3.1	9.85661	10.9588	9.88048
3.11667	9.86374	11.0189	9.88025
3.13333	9.86878	11.079	9.88003
3.15	9.87422	11.1391	9.87981
3.16667	9.87602	11.1991	9.87959
3.18333	9.88098	11.2592	9.87937
3.2	9.88717	11.3193	9.87916
3.21667	9.88772	11.3794	9.87894
3.23333	9.88842	11.4395	9.87873
3.25	9.88911	11.4996	9.87852
3.26667	9.8912	11.5597	9.87831
3.28333	9.89559	11.6197	9.8781
3.3	9.8987	11.6798	9.8779
3.31667	9.90136	11.7399	9.8777
3.33333	9.90309	11.8	9.8775
3.35	9.90447	11.8601	9.8773
3.36667	9.90552	11.9202	9.8771
3.38333	9.90695	11.9803	9.8769
3.4	9.90871	12.0403	9.87671
3.41667	9.91059	12.1004	9.87652
3.43333	9.91213	12.1605	9.87633
3.45	9.91327	12.2206	9.87614
3.46667	9.91421	12.2807	9.87596
3.48333	9.91565	12.3408	9.87577
3.5	9.9167	12.4009	9.87559
3.51667	9.91734	12.4609	9.87541
3.53333	9.91776	12.521	9.87524
3.55	9.91795	12.5811	9.87506
3.56667	9.91803	12.6412	9.87489
3.58333	9.9181	12.7013	9.87472
3.6	9.91845	12.7614	9.87455
3.61667	9.91891	12.8215	9.87438
3.63333	9.91959	12.8815	9.87422
3.65	9.91997	12.9416	9.87406
3.66667	9.92017	13.0017	9.8739
3.68333	9.92005	13.0618	9.87374
3.7	9.91987	13.1219	9.87358
3.71667	9.91976	13.182	9.87343
3.73333	9.91973	13.2421	9.87328
3.75	9.91975	13.3021	9.87313
3.76667	9.91964	13.3622	9.87298
3.78333	9.91948	13.4223	9.87284
3.8	9.91945	13.4824	9.8727
3.81667	9.9196	13.5425	9.87256
3.83333	9.91956	13.6026	9.87242
3.85	9.91952	13.6626	9.87228
3.86667	9.91971	13.7227	9.87214
3.88333	9.91975	13.7828	9.87201
3.9	9.91954	13.8429	9.87188
3.91667	9.91914	13.903	9.87175
3.93333	9.91929	13.9631	9.87162
3.95	9.91929	14.0232	9.87149
3.96667	9.91934	14.0832	9.87136
3.98333	9.91958	14.1433	9.87124
4	9.92163	14.2034	9.87112
4.01667	9.921	14.2635	9.871
4.03333	9.91833	14.3236	9.87088
4.05	9.87276	14.3837	9.87076
4.06667	9.76982	14.4438	9.87064
4.08333	9.60476	14.5038	9.87052
4.1	9.44299	14.5639	9.87041
4.11667	9.32401	14.624	9.8703
4.13333	9.25653	14.6841	9.87018
4.15	9.23265	14.7442	9.87007
4.16667	9.2429	14.8043	9.86996
4.18333	9.2778	14.8644	9.86985
4.2	9.32183	14.9244	9.86975
4.21667	9.3632	14.9845	9.86964
4.23333	9.40534	15.0446	9.86954
4.25	9.43983	15.1047	9.86943
4.26667	9.47589	15.1648	9.86933
4.28333	9.51205	15.2249	9.86923
4.3	9.54949	15.285	9.86913
4.31667	9.57749	15.345	9.86903
4.33333	9.6051	15.4051	9.86893
4.35	9.63268	15.4652	9.86884
4.36667	9.65667	15.5253	9.86874
4.38333	9.6781	15.5854	9.86865
4.4	9.69577	15.6455	9.86855
4.41667	9.71582	15.7056	9.86846
4.43333	9.73137	15.7656	9.86837
4.45	9.74624	15.8257	9.86828
4.46667	9.75814	15.8858	9.86819
4.48333	9.76923	15.9459	9.8681
4.5	9.78233	16.006	9.86801
4.51667	9.79471	16.0661	9.86792
4.53333	9.80476	16.1262	9.86784
4.55	9.81253	16.1862	9.86775
4.56667	9.82171	16.2463	9.86767
4.58333	9.83126	16.3064	9.86758
4.6	9.83632	16.3665	9.8675
4.61667	9.84276	16.4266	9.86742
4.63333	9.85008	16.4867	9.86733
4.65	9.85467	16.5468	9.86725
4.66667	9.86063	16.6068	9.86717
4.68333	9.86586	16.6669	9.86709
4.7	9.87442	16.727	9.86701
4.71667	9.87913	16.7871	9.86693
4.73333	9.88124	16.8472	9.86685
4.75	9.88403	16.9073	9.86677
4.76667	9.88668	16.9673	9.86669
4.78333	9.88926	17.0274	9.86661
4.8	9.89204	17.0875	9.86653
4.81667	9.89465	17.1476	9.86645
4.83333	9.89735	17.2077	9.86637
4.85	9.90001	17.2678	9.8663
4.86667	9.90182	17.3279	9.86622
4.88333	9.90253	17.3879	9.86614
4.9	9.90365	17.448	9.86606
4.91667	9.90459	17.5081	9.86598
4.93333	9.90532	17.5682	9.8659
4.95	9.90586	17.6283	9.86582
4.96667	9.90675	17.6884	9.86574
4.98333	9.90734	17.7485	9.86565
5	9.90779	17.8085	9.86557
5.01667	9.90833	17.8686	9.86549
5.03333	9.90872	17.9287	9.86541
5.05	9.90893	17.9888	9.86533
5.06667	9.90934	18.0489	9.86525
5.08333	9.90966	18.109	9.86516
5.1	9.90992	18.1691	9.86508
5.11667	9.91025	18.2291	9.865
5.13333	9.91043	18.2892	9.86492
5.15	9.91041	18.3493	9.86484
5.16667	9.91044	18.4094	9.86475
5.18333	9.9105	18.4695	9.86467
5.2	9.91044	18.5296	9.86459
5.21667	9.91041	18.5897	9.86451
5.23333	9.91021	18.6497	9.86442
5.25	9.91006	18.7098	9.86434
5.26667	9.90982	18.7699	9.86426
5.28333	9.90989	18.83	9.86418
5.3	9.90981	18.8901	9.86409
5.31667	9.90958	18.9502	9.86401
5.33333	9.90951	19.0103	9.86393
5.35	9.90953	19.0703	9.86385
5.36667	9.90945	19.1304	9.86377
5.38333	9.90899	19.1905	9.86369
5.4	9.90876	19.2506	9.8636
5.41667	9.90861	19.3107	9.86353
5.43333	9.9085	19.3708	9.86345
5.45	9.90868	19.4309	9.86337
5.46667	9.90917	19.4909	9.8633
5.48333	9.90935	19.551	9.86322
5.5	9.91048	19.6111	9.86315
5.51667	9.90929	19.6712	9.86308
5.53333	9.90852	19.7313	9.86301
5.55	9.87015	19.7914	9.86294
5.56667	9.78438	19.8515	9.86288
5.58333	9.65027	19.9115	9.86282
5.6	9.51407	19.9716	9.86276
5.61667	9.41093	20.0317	9.8627
5.63333	9.35014	20.0918	9.86264
5.65	9.30765	20.1519	9.86259
5.66667	9.29068	20.212	9.86254
5.68333	9.30186	20.2721	9.86249
5.7	9.33027	20.3321	9.86245
5.71667	9.3597	20.3922	9.86241
5.73333	9.39234	20.4523	9.86237
5.75	9.42165	20.5124	9.86233
5.76667	9.458	20.5725	9.8623
5.78333	9.4972	20.6326	9.86227
5.8	9.52965	20.6927	9.86225
5.81667	9.55969	20.7527	9.86222
5.83333	9.58718	20.8128	9.8622
5.85	9.61747	20.8729	9.86219
5.86667	9.64078	20.933	9.86217
5.88333	9.66164	20.9931	9.86216
5.9	9.67686	21.0532	9.86215
5.91667	9.69404	21.1132	9.86215
5.93333	9.71256	21.1733	9.86215
5.95	9.72855	21.2334	9.86215
5.96667	9.73934	21.2935	9.86215
5.98333	9.75073	21.3536	9.86216
6	9.76417	21.4137	9.86218
6.01667	9.77581	21.4738	9.86219
6.03333	9.788	21.5338	9.86221
6.05	9.7971	21.5939	9.86223
6.06667	9.80569	21.654	9.86226
6.08333	9.81344	21.7141	9.86228
6.1	9.82135	21.7742	9.86232
6.11667	9.82991	21.8343	9.86235
6.13333	9.83757	21.8944	9.86239
6.15	9.84335	21.9544	9.86243
6.16667	9.8489	22.0145	9.86247
6.18333	9.85385	22.0746	9.86252
6.2	9.85821	22.1347	9.86257
6.21667	9.8616	22.1948	9.86262
6.23333	9.86616	22.2549	9.86268
6.25	9.87031	22.315	9.86273
6.26667	9.87393	22.375	9.86279
6.28333	9.87753	22.4351	9.86285
6.3	9.88106	22.4952	9.86291
6.31667	9.88453	22.5553	9.86298
6.33333	9.88667	22.6154	9.86304
6.35	9.8882	22.6755	9.86311
6.36667	9.88991	22.7356	9.86318
6.38333	9.89099	22.7956	9.86325
6.4	9.89208	22.8557	9.86332
6.41667	9.89355	22.9158	9.86339
6.43333	9.89461	22.9759	9.86347
6.45	9.89525	23.036	9.86354
6.46667	9.89593	23.0961	9.86362
6.48333	9.89704	23.1562	9.86369
6.5	9.8978	23.2162	9.86377
6.51667	9.89817	23.2763	9.86385
6.53333	9.89857	23.3364	9.86392
6.55	9.89903	23.3965	9.864
6.56667	9.89954	23.4566	9.86408
6.58333	9.89997	23.5167	9.86416
6.6	9.90011
6.61667	9.90016
6.63333	9.90034
6.65	9.90069
6.66667	9.9004
6.68333	9.90016
6.7	9.9
6.71667	9.89984
6.73333	9.89972
6.75	9.89973
6.76667	9.89982
6.78333	9.89983
6.8	9.89991
6.81667	9.89991
6.83333	9.89986
6.85	9.89956
6.86667	9.89922
6.88333	9.89885
6.9	9.8988
6.91667	9.89891
6.93333	9.89931
6.95	9.89964
6.96667	9.8993
6.98333	9.89902
7	9.89823
7.01667	9.89806
7.03333	9.89866
7.05	9.8676
7.06667	9.79483
7.08333	9.68446
7.1	9.57815
7.11667	9.50045
7.13333	9.44337
7.15	9.40203
7.16667	9.37418
7.18333	9.35899
7.2	9.36126
7.21667	9.37261
7.23333	9.3882
7.25	9.41367
7.26667	9.44303
7.28333	9.47712
7.3	9.50923
7.31667	9.53856
7.33333	9.56762
7.35	9.59427
7.36667	9.62042
7.38333	9.64298
7.4	9.66354
7.41667	9.67932
7.43333	9.69792
7.45	9.71262
7.46667	9.72552
7.48333	9.74274
7.5	9.75004
7.51667	9.76253
7.53333	9.77122
7.55	9.78072
7.56667	9.79562
7.58333	9.805
7.6	9.81059
7.61667	9.81484
7.63333	9.82429
7.65	9.8316
7.66667	9.83375
7.68333	9.84126
7.7	9.84645
7.71667	9.85274
7.73333	9.85642
7.75	9.86001
7.76667	9.86338
7.78333	9.8663
7.8	9.86891
7.81667	9.87131
7.83333	9.87303
7.85	9.87542
7.86667	9.8771
7.88333	9.87872
7.9	9.88034
7.91667	9.88208
7.93333	9.88358
7.95	9.88447
7.96667	9.88519
7.98333	9.88586
8	9.88634
8.01667	9.88694
8.03333	9.88757
8.05	9.8881
8.06667	9.88871
8.08333	9.88942
8.1	9.89012
8.11667	9.89064
8.13333	9.8909
8.15	9.89108
8.16667	9.89122
8.18333	9.89139
8.2	9.89157
8.21667	9.8918
8.23333	9.89202
8.25	9.8922
8.26667	9.89206
8.28333	9.89217
8.3	9.89238
8.31667	9.89262
8.33333	9.89266
8.35	9.89279
8.36667	9.89295
8.38333	9.89289
8.4	9.89267
8.41667	9.89273
8.43333	9.89287
8.45	9.89267
8.46667	9.89317
8.48333	9.89275
8.5	9.89272
8.51667	9.89217
8.53333	9.89634
8.55	9.87902
8.56667	9.83282
8.58333	9.75249
8.6	9.67093
8.61667	9.60433
8.63333	9.56124
8.65	9.52681
8.66667	9.4989
8.68333	9.47283
8.7	9.456
8.71667	9.44814
8.73333	9.44542
8.75	9.44762
8.76667	9.4599
8.78333	9.4787
8.8	9.50425
8.81667	9.53249
8.83333	9.55884
8.85	9.58336
8.86667	9.60776
8.88333	9.6284
8.9	9.65093
8.91667	9.66573
8.93333	9.68416
8.95	9.69932
8.96667	9.71244
8.98333	9.72421
9	9.73499
9.01667	9.74584
9.03333	9.75784
9.05	9.76534
9.06667	9.7752
9.08333	9.78385
9.1	9.79203
9.11667	9.80297
9.13333	9.81049
9.15	9.81683
9.16667	9.82331
9.18333	9.82869
9.2	9.83364
9.21667	9.83684
9.23333	9.84249
9.25	9.84602
9.26667	9.84983
9.28333	9.85329
9.3	9.85647
9.31667	9.85975
9.33333	9.8623
9.35	9.86492
9.36667	9.867
9.38333	9.86886
9.4	9.87025
9.41667	9.87234
9.43333	9.87389
9.45	9.87509
9.46667	9.87601
9.48333	9.87684
9.5	9.87797
9.51667	9.87936
9.53333	9.88042
9.55	9.88144
9.56667	9.88203
9.58333	9.88268
9.6	9.88326
9.61667	9.8839
9.63333	9.88459
9.65	9.88519
9.66667	9.885
9.68333	9.88485
9.7	9.88517
9.71667	9.8855
9.73333	9.8857
9.75	9.88599
9.76667	9.88597
9.78333	9.88577
9.8	9.88579
9.81667	9.88539
9.83333	9.88509
9.85	9.88462
9.86667	9.88422
9.88333	9.88393
9.9	9.8839
9.91667	9.884
9.93333	9.88374
9.95	9.8826
9.96667	9.88181
9.98333	9.88125
10	9.88166
10.0167	9.88135
10.0333	9.88434
10.05	9.86469
10.0667	9.82843
10.0833	9.77415
10.1	9.72585
10.1167	9.6854
10.1333	9.66118
10.15	9.64171
10.1667	9.62159
10.1833	9.59438
10.2	9.57833
10.2167	9.56758
10.2333	9.56033
10.25	9.55683
10.2667	9.55805
10.2833	9.56701
10.3	9.58057
10.3167	9.59505
10.3333	9.6133
10.35	9.62945
10.3667	9.64421
10.3833	9.65711
10.4	9.67378
10.4167	9.68761
10.4333	9.70118
10.45	9.71265
10.4667	9.72582
10.4833	9.73735
10.5	9.74554
10.5167	9.75354
10.5333	9.7599
10.55	9.76459
10.5667	9.77446
10.5833	9.78452
10.6	9.7904
10.6167	9.79709
10.6333	9.80034
10.65	9.80786
10.6667	9.81441
10.6833	9.82281
10.7	9.82727
10.7167	9.83141
10.7333	9.83453
10.75	9.83662
10.7667	9.83848
10.7833	9.84052
10.8	9.8447
10.8167	9.85002
10.8333	9.85307
10.85	9.85597
10.8667	9.85795
10.8833	9.85972
10.9	9.86197
10.9167	9.86408
10.9333	9.86621
10.95	9.86805
10.9667	9.86989
10.9833	9.87103
11	9.87091
11.0167	9.8714
11.0333	9.87248
11.05	9.87365
11.0667	9.87399
11.0833	9.87433
11.1	9.8749
11.1167	9.87518
11.1333	9.87542
11.15	9.8753
11.1667	9.87572
11.1833	9.87676
11.2	9.87758
11.2167	9.87769
11.2333	9.87744
11.25	9.87743
11.2667	9.87768
11.2833	9.87799
11.3	9.87852
11.3167	9.87887
11.3333	9.87906
11.35	9.87915
11.3667	9.87907
11.3833	9.87914
11.4	9.87909
11.4167	9.87887
11.4333	9.87937
11.45	9.88015
11.4667	9.88043
11.4833	9.88004
11.5	9.87969
11.5167	9.88024
11.5333	9.88107
11.55	9.86691
11.5667	9.84313
11.5833	9.81049
11.6	9.77914
11.6167	9.76114
11.6333	9.75514
11.65	9.74768
11.6667	9.73949
11.6833	9.73628
11.7	9.72944
11.7167	9.72415
11.7333	9.72533
11.75	9.7207
11.7667	9.72338
11.7833	9.72563
11.8	9.72813
11.8167	9.73282
11.8333	9.73776
11.85	9.74422
11.8667	9.74951
11.8833	9.75417
11.9	9.75734
11.9167	9.76405
11.9333	9.77166
11.95	9.77736
11.9667	9.78275
11.9833	9.78319
12	9.78998
12.0167	9.79525
12.0333	9.80051
12.05	9.80426
12.0667	9.80815
12.0833	9.81101
12.1	9.8142
12.1167	9.8169
12.1333	9.82045
12.15	9.82547
12.1667	9.82756
12.1833	9.83026
12.2	9.83291
12.2167	9.83568
12.2333	9.8379
12.25	9.84013
12.2667	9.84241
12.2833	9.84445
12.3	9.84627
12.3167	9.84795
12.3333	9.84955
12.35	9.85138
12.3667	9.85209
12.3833	9.85326
12.4	9.85437
12.4167	9.85528
12.4333	9.85636
12.45	9.85754
12.4667	9.85833
12.4833	9.85895
12.5	9.86012
12.5167	9.86079
12.5333	9.86129
12.55	9.86181
12.5667	9.8625
12.5833	9.86352
12.6	9.86481
12.6167	9.86565
12.6333	9.86625
12.65	9.8671
12.6667	9.86742
12.6833	9.86833
12.7	9.86979
12.7167	9.87015
12.7333	9.87005
12.75	9.87101
12.7667	9.8718
12.7833	9.87197
12.8	9.87241
12.8167	9.87227
12.8333	9.87262
12.85	9.87294
12.8667	9.87314
12.8833	9.87306
12.9	9.87342
12.9167	9.87389
12.9333	9.87377
12.95	9.87409
12.9667	9.87497
12.9833	9.87533
13	9.87524
13.0167	9.87765
13.0333	9.87928
13.05	9.86711
13.0667	9.84473
13.0833	9.81737
13.1	9.7972
13.1167	9.78792
13.1333	9.79288
13.15	9.7963
13.1667	9.80271
13.1833	9.81005
13.2	9.80959
13.2167	9.80803
13.2333	9.81026
13.25	9.81236
13.2667	9.81296
13.2833	9.81314
13.3	9.81352
13.3167	9.81454
13.3333	9.81534
13.35	9.81641
13.3667	9.81714
13.3833	9.81893
13.4	9.82121
13.4167	9.82397
13.4333	9.82712
13.45	9.82879
13.4667	9.83046
13.4833	9.83173
13.5	9.83378
13.5167	9.83567
13.5333	9.83753
13.55	9.83907
13.5667	9.84097
13.5833	9.84248
13.6	9.84443
13.6167	9.84576
13.6333	9.84713
13.65	9.849
13.6667	9.85074
13.6833	9.85161
13.7	9.85228
13.7167	9.85294
13.7333	9.85349
13.75	9.85434
13.7667	9.85527
13.7833	9.85611
13.8	9.85709
13.8167	9.85803
13.8333	9.85877
13.85	9.85926
13.8667	9.85994
13.8833	9.8604
13.9	9.86111
13.9167	9.8619
13.9333	9.86255
13.95	9.86336
13.9667	9.8639
13.9833	9.86465
14	9.86567
14.0167	9.86651
14.0333	9.86723
14.05	9.86745
14.0667	9.86763
14.0833	9.86779
14.1	9.86811
14.1167	9.86887
14.1333	9.8692
14.15	9.86926
14.1667	9.86892
14.1833	9.86922
14.2	9.86939
14.2167	9.86941
14.2333	9.86955
14.25	9.86951
14.2667	9.86908
14.2833	9.86932
14.3	9.86955
14.3167	9.86984
14.3333	9.86988
14.35	9.87015
14.3667	9.87037
14.3833	9.87055
14.4	9.87101
14.4167	9.87126
14.4333	9.87112
14.45	9.87133
14.4667	9.87136
14.4833	9.87196
14.5	9.87181
14.5167	9.87165
14.5333	9.87597
14.55	9.86365
14.5667	9.84678
14.5833	9.82184
14.6	9.80543
14.6167	9.80101
14.6333	9.80588
14.65	9.81875
14.6667	9.82727
14.6833	9.83423
14.7	9.83753
14.7167	9.84141
14.7333	9.84266
14.75	9.84273
14.7667	9.84269
14.7833	9.84282
14.8	9.84368
14.8167	9.84413
14.8333	9.8445
14.85	9.84464
14.8667	9.84469
14.8833	9.84518
14.9	9.84587
14.9167	9.84648
14.9333	9.84725
14.95	9.84803
14.9667	9.84857
14.9833	9.84904
15	9.84965
15.0167	9.85035
15.0333	9.85078
15.05	9.85195
15.0667	9.85298
15.0833	9.85405
15.1	9.85488
15.1167	9.85559
15.1333	9.856
15.15	9.85766
15.1667	9.85851
15.1833	9.85924
15.2	9.85981
15.2167	9.86049
15.2333	9.8609
15.25	9.86148
15.2667	9.86217
15.2833	9.86268
15.3	9.86323
15.3167	9.86365
15.3333	9.86399
15.35	9.86429
15.3667	9.8644
15.3833	9.86466
15.4	9.86477
15.4167	9.86496
15.4333	9.86515
15.45	9.86548
15.4667	9.86558
15.4833	9.86589
15.5	9.86588
15.5167	9.86601
15.5333	9.86628
15.55	9.86666
15.5667	9.86693
15.5833	9.8669
15.6	9.86712
15.6167	9.86755
15.6333	9.86799
15.65	9.86805
15.6667	9.86809
15.6833	9.86805
15.7	9.86807
15.7167	9.8684
15.7333	9.86871
15.75	9.86874
15.7667	9.86876
15.7833	9.86849
15.8	9.86826
15.8167	9.86835
15.8333	9.8685
15.85	9.8684
15.8667	9.86826
15.8833	9.86829
15.9	9.86794
15.9167	9.86769
15.9333	9.86743
15.95	9.86727
15.9667	9.86638
15.9833	9.86685
16	9.86782
16.0167	9.86458
16.0333	9.86488
16.05	9.86026
16.0667	9.84782
16.0833	9.82766
16.1	9.81063
16.1167	9.80194
16.1333	9.8042
16.15	9.81603
16.1667	9.82546
16.1833	9.83664
16.2	9.84384
16.2167	9.8487
16.2333	9.84984
16.25	9.85014
16.2667	9.85029
16.2833	9.85049
16.3	9.85081
16.3167	9.85099
16.3333	9.85168
16.35	9.85232
16.3667	9.85304
16.3833	9.8535
16.4	9.85386
16.4167	9.8543
16.4333	9.85497
16.45	9.85559
16.4667	9.85623
16.4833	9.85673
16.5	9.85711
16.5167	9.8576
16.5333	9.85807
16.55	9.85839
16.5667	9.85883
16.5833	9.85909
16.6	9.85939
16.6167	9.85962
16.6333	9.85977
16.65	9.85987
16.6667	9.86003
16.6833	9.86019
16.7	9.86036
16.7167	9.86045
16.7333	9.86054
16.75	9.86077
16.7667	9.8608
16.7833	9.86088
16.8	9.86136
16.8167	9.86182
16.8333	9.86215
16.85	9.86246
16.8667	9.86261
16.8833	9.86292
16.9	9.86352
16.9167	9.86396
16.9333	9.86462
16.95	9.86458
16.9667	9.86462
16.9833	9.86489
17	9.86515
17.0167	9.86539
17.0333	9.86545
17.05	9.86565
17.0667	9.86583
17.0833	9.86603
17.1	9.86629
17.1167	9.86631
17.1333	9.86613
17.15	9.8659
17.1667	9.86594
17.1833	9.86612
17.2	9.86641
17.2167	9.86666
17.2333	9.86684
17.25	9.86687
17.2667	9.86686
17.2833	9.86672
17.3	9.86665
17.3167	9.86673
17.3333	9.86659
17.35	9.86655
17.3667	9.8666
17.3833	9.86656
17.4	9.86648
17.4167	9.86662
17.4333	9.86647
17.45	9.86622
17.4667	9.86568
17.4833	9.86555
17.5	9.86594
17.5167	9.86684
17.5333	9.86858
17.55	9.86404
17.5667	9.84508
17.5833	9.8246
17.6	9.81034
17.6167	9.80525
17.6333	9.80768
17.65	9.81587
17.6667	9.82685
17.6833	9.83639
17.7	9.84378
17.7167	9.85047
17.7333	9.8544
17.75	9.85493
17.7667	9.85607
17.7833	9.8561
17.8	9.8561
17.8167	9.8555
17.8333	9.85526
17.85	9.85524
17.8667	9.85548
17.8833	9.85565
17.9	9.85623
17.9167	9.85675
17.9333	9.85693
17.95	9.85706
17.9667	9.85691
17.9833	9.85699
18	9.8573
18.0167	9.85771
18.0333	9.8581
18.05	9.85862
18.0667	9.85929
18.0833	9.85947
18.1	9.85971
18.1167	9.86018
18.1333	9.86082
18.15	9.86118
18.1667	9.86143
18.1833	9.86174
18.2	9.86183
18.2167	9.86195
18.2333	9.86236
18.25	9.86238
18.2667	9.86243
18.2833	9.86242
18.3	9.86255
18.3167	9.86269
18.3333	9.86278
18.35	9.8629
18.3667	9.863
18.3833	9.86324
18.4	9.86359
18.4167	9.86381
18.4333	9.86383
18.45	9.86401
18.4667	9.86385
18.4833	9.86387
18.5	9.86398
18.5167	9.86405
18.5333	9.86419
18.55	9.86435
18.5667	9.86449
18.5833	9.8647
18.6	9.86487
18.6167	9.86492
18.6333	9.86516
18.65	9.8649
18.6667	9.86476
18.6833	9.86464
18.7	9.86486
18.7167	9.86492
18.7333	9.86486
18.75	9.86463
18.7667	9.8643
18.7833	9.86446
18.8	9.86473
18.8167	9.86477
18.8333	9.86463
18.85	9.86441
18.8667	9.86444
18.8833	9.86477
18.9	9.86463
18.9167	9.86452
18.9333	9.8647
18.95	9.86424
18.9667	9.86483
18.9833	9.86441
19	9.86356
19.0167	9.86325
19.0333	9.86609
19.05	9.85529
19.0667	9.84002
19.0833	9.82096
19.1	9.81187
19.1167	9.80552
19.1333	9.80804
19.15	9.81693
19.1667	9.82965
19.1833	9.83896
19.2	9.84699
19.2167	9.85118
19.2333	9.85391
19.25	9.85471
19.2667	9.85561
19.2833	9.85556
19.3	9.8551
19.3167	9.85506
19.3333	9.85548
19.35	9.85577
19.3667	9.85597
19.3833	9.85612
19.4	9.8565
19.4167	9.85685
19.4333	9.85702
19.45	9.85713
19.4667	9.85722
19.4833	9.85703
19.5	9.85708
19.5167	9.85758
19.5333	9.85807
19.55	9.85856
19.5667	9.8589
19.5833	9.85925
19.6	9.85975
19.6167	9.86005
19.6333	9.86033
19.65	9.86042
19.6667	9.86055
19.6833	9.86089
19.7	9.8611
19.7167	9.861
19.7333	9.86106
19.75	9.86132
19.7667	9.8613
19.7833	9.86152
19.8	9.86152
19.8167	9.86124
19.8333	9.86128
19.85	9.8614
19.8667	9.8616
19.8833	9.86157
19.9	9.8616
19.9167	9.86158
19.9333	9.86168
19.95	9.86192
19.9667	9.86212
19.9833	9.86209
20	9.86228
20.0167	9.86237
20.0333	9.8625
20.05	9.86222
20.0667	9.86233
20.0833	9.86272
20.1	9.86314
20.1167	9.86354
20.1333	9.86374
20.15	9.86359
20.1667	9.86356
20.1833	9.86346
20.2	9.86328
20.2167	9.86311
20.2333	9.86268
20.25	9.86238
20.2667	9.86159
20.2833	9.86117
20.3	9.86126
20.3167	9.86151
20.3333	9.86163
20.35	9.86177
20.3667	9.86194
20.3833	9.86175
20.4	9.86167
20.4167	9.86184
20.4333	9.86192
20.45	9.86271
20.4667	9.8636
20.4833	9.86392
20.5	9.86415
20.5167	9.86705
20.5333	9.86741
20.55	9.85802
20.5667	9.84433
20.5833	9.82408
20.6	9.80882
20.6167	9.80484
20.6333	9.80653
20.65	9.82067
20.6667	9.83539
20.6833	9.84096
20.7	9.84655
20.7167	9.8516
20.7333	9.85493
20.75	9.85721
20.7667	9.85798
20.7833	9.85759
20.8	9.8576
20.8167	9.85823
20.8333	9.85877
20.85	9.85944
20.8667	9.85947
20.8833	9.85926
20.9	9.85912
20.9167	9.8588
20.9333	9.85888
20.95	9.85907
20.9667	9.85905
20.9833	9.85913
21	9.85927
21.0167	9.85959
21.0333	9.8598
21.05	9.85966
21.0667	9.85977
21.0833	9.85993
21.1	9.86011
21.1167	9.86
21.1333	9.86019
21.15	9.86057
21.1667	9.86087
21.1833	9.86128
21.2	9.8615
21.2167	9.86165
21.2333	9.86173
21.25	9.86185
21.2667	9.86202
21.2833	9.86213
21.3	9.86212
21.3167	9.86213
21.3333	9.86227
21.35	9.86231
21.3667	9.86243
21.3833	9.86256
21.4	9.86249
21.4167	9.86246
21.4333	9.86253
21.45	9.86218
21.4667	9.8621
21.4833	9.86202
21.5	9.86186
21.5167	9.86176
21.5333	9.86163
21.55	9.8617
21.5667	9.86193
21.5833	9.86201
21.6	9.86198
21.6167	9.86202
21.6333	9.86202
21.65	9.86192
21.6667	9.86191
21.6833	9.86186
21.7	9.86183
21.7167	9.86171
21.7333	9.86158
21.75	9.86156
21.7667	9.86172
21.7833	9.86182
21.8	9.86166
21.8167	9.86167
21.8333	9.86195
21.85	9.86238
21.8667	9.86255
21.8833	9.86223
21.9	9.86223
21.9167	9.86242
21.9333	9.86262
21.95	9.86305
21.9667	9.86313
21.9833	9.86327
22	9.86494
22.0167	9.86593
22.0333	9.86417
22.05	9.86173
22.0667	9.84609
22.0833	9.8264
22.1	9.80868
22.1167	9.80558
22.1333	9.81114
22.15	9.81881
22.1667	9.82991
22.1833	9.8419
22.2	9.84966
22.2167	9.85504
22.2333	9.85976
22.25	9.86218
22.2667	9.86164
22.2833	9.86094
22.3	9.8604
22.3167	9.85961
22.3333	9.8595
22.35	9.85976
22.3667	9.86006
22.3833	9.86003
22.4	9.85984
22.4167	9.85933
22.4333	9.85922
22.45	9.85945
22.4667	9.85984
22.4833	9.86005
22.5	9.86027
22.5167	9.86044
22.5333	9.86085
22.55	9.86128
22.5667	9.86183
22.5833	9.86221
22.6	9.8624
22.6167	9.86249
22.6333	9.86259
22.65	9.86267
22.6667	9.86268
22.6833	9.8629
22.7	9.86315
22.7167	9.86332
22.7333	9.86348
22.75	9.8635
22.7667	9.86364
22.7833	9.86374
22.8	9.86377
22.8167	9.8638
22.8333	9.86362
22.85	9.86339
22.8667	9.86332
22.8833	9.86315
22.9	9.86304
22.9167	9.86313
22.9333	9.86321
22.95	9.86313
22.9667	9.86308
22.9833	9.86295
23	9.86319
23.0167	9.86322
23.0333	9.86339
23.05	9.86362
23.0667	9.86362
23.0833	9.86357
23.1	9.86345
23.1167	9.86346
23.1333	9.86385
23.15	9.86412
23.1667	9.86405
23.1833	9.86427
23.2	9.86423
23.2167	9.86413
23.2333	9.8641
23.25	9.86412
23.2667	9.86428
23.2833	9.86448
23.3	9.86451
23.3167	9.86443
23.3333	9.86417
23.35	9.86407
23.3667	9.86417
23.3833	9.86434
23.4	9.86426
23.4167	9.86419
23.4333	9.86413
23.45	9.86421
23.4667	9.86455
23.4833	9.86483
23.5	9.86481
23.5167	9.86503

## Sheet: Fig. 4a
ASB7（WT） with LZTS1-degron peptide				ASB7 mutant（F82A） with LZTS1-degron peptide				ASB7 mutant（F82D） with LZTS1-degron peptide				ASB7 mutant（W118A） with LZTS1-degron peptide				ASB7 mutant（W118D） with LZTS1-degron peptide				ASB7 mutant（S147A） with LZTS1-degron peptide				ASB7 mutant（T151A） with LZTS1-degron peptide				ASB7 mutant（F182A） with LZTS1-degron peptide				ASB7 mutant（R185A） with LZTS1-degron peptide
Fit_X	Fit_Y	NDH_X	NDH_Y	Fit_X	Fit_Y	NDH_X	NDH_Y	Fit_X	Fit_Y	NDH_X	NDH_Y	Fit_X	Fit_Y	NDH_X	NDH_Y	Fit_X	Fit_Y	NDH_X	NDH_Y	Fit_X	Fit_Y	NDH_X	NDH_Y	Fit_X	Fit_Y	NDH_X	NDH_Y	Fit_X	Fit_Y	NDH_X	NDH_Y	Fit_X	Fit_Y	NDH_X	NDH_Y
0.063015	-7.63	0.253001	-7.76051	0.063015	-3.59081	0.253001	-3.49847	0.063015	0.546221	0.253001	0.445082	0.063015	-3.71298	0.253001	-3.44368	0.063015	-0.164501	0.253001	-0.258362	0.063015	-4.61275	0.253001	-4.35345	0.063015	-1.63067	0.253001	-1.61067	0.063015	-2.72603	0.253001	-2.74551	0.063015	-2.96154	0.253001	-2.92939
0.253001	-7.59883	0.444378	-7.48855	0.253001	-3.48856	0.444378	-3.26646	0.253001	0.546889	0.444378	0.492064	0.253001	-3.46257	0.444378	-3.05179	0.253001	-0.16447	0.444378	-0.373522	0.253001	-4.32541	0.444378	-3.72758	0.253001	-1.60355	0.444378	-1.51976	0.253001	-2.62145	0.444378	-2.19231	0.253001	-2.87459	0.444378	-2.59733
0.444378	-7.5285	0.637145	-7.3514	0.444378	-3.2905	0.637145	-3.04041	0.444378	0.54788	0.637145	0.401208	0.444378	-3.08324	0.637145	-2.84509	0.444378	-0.164425	0.637145	-0.177394	0.444378	-3.79578	0.637145	-3.24543	0.444378	-1.55017	0.637145	-1.49794	0.444378	-2.34544	0.637145	-1.78718	0.444378	-2.66921	0.637145	-2.30634
0.637145	-7.40182	0.831303	-7.11442	0.637145	-3.01948	0.831303	-2.67836	0.637145	0.548861	0.831303	0.29029	0.637145	-2.70875	0.831303	-2.30975	0.637145	-0.16438	0.831303	-0.198377	0.637145	-3.15989	0.831303	-2.38265	0.637145	-1.47426	0.831303	-1.3823	0.637145	-1.82314	0.831303	-1.24291	0.637145	-2.31538	0.831303	-1.84943
0.831303	-7.14598	1.02685	-6.45641	0.831303	-2.66207	1.02685	-2.19205	0.831303	0.549831	1.02685	0.038519	0.831303	-2.35033	1.02685	-1.99862	0.831303	-0.164335	1.02685	-0.058514	0.831303	-2.48714	1.02685	-1.93431	0.831303	-1.36687	1.02685	-1.20348	0.831303	-1.11282	1.02685	-0.576784	0.831303	-1.79608	1.02685	-1.19748
1.02685	-6.55828	1.22379	-5.25924	1.02685	-2.22451	1.22379	-1.7219	1.02685	0.55079	1.22379	0.58653	1.02685	-2.01699	1.22379	-1.6338	1.02685	-0.164291	1.22379	-0.136704	1.02685	-1.86885	1.22379	-1.41117	1.02685	-1.22041	1.22379	-1.03926	1.02685	-0.542315	1.22379	0.011686	1.02685	-1.24734	1.22379	-0.909136
1.22379	-5.18828	1.42212	-3.09234	1.22379	-1.74599	1.42212	-1.3174	1.22379	0.551738	1.42212	0.320119	1.22379	-1.7146	1.42212	-1.40201	1.22379	-0.164248	1.42212	-0.132616	1.22379	-1.3657	1.42212	-0.947215	1.22379	-1.03659	1.42212	-0.820119	1.22379	-0.231017	1.42212	-0.129882	1.22379	-0.842567	1.42212	-0.553033
1.42212	-3.06361	1.62184	-1.44385	1.42212	-1.28817	1.62184	-0.921637	1.42212	0.552676	1.62184	0.408344	1.42212	-1.44582	1.62184	-1.24218	1.42212	-0.164205	1.62184	-0.177343	1.42212	-0.988195	1.62184	-0.730344	1.42212	-0.834508	1.62184	-0.655828	1.42212	-0.077169	1.62184	0.02275	1.42212	-0.602107	1.62184	-0.429354
1.62184	-1.51314	1.82295	-0.767777	1.62184	-0.90138	1.82295	-0.667285	1.62184	0.553604	1.82295	0.354744	1.62184	-1.21064	1.82295	-1.12099	1.62184	-0.164162	1.82295	-0.021476	1.62184	-0.716149	1.82295	-0.465455	1.62184	-0.644826	1.82295	-0.508995	1.62184	0.002973	1.82295	0.050262	1.62184	-0.466627	1.82295	-0.397288
1.82295	-0.829372	2.02545	-0.567918	1.82295	-0.602896	2.02545	-0.330965	1.82295	0.554521	2.02545	0.459683	1.82295	-1.00717	2.02545	-0.845144	1.82295	-0.16412	2.02545	-0.21013	1.82295	-0.522185	2.02545	-0.372123	1.82295	-0.490398	2.02545	-0.365119	1.82295	0.048328	2.02545	0.06939	1.82295	-0.387963	2.02545	-0.299937
2.02545	-0.540176	2.22934	-0.428342	2.02545	-0.383946	2.22934	-0.144875	2.02545	0.555429	2.22934	0.381357	2.02545	-0.832432	2.22934	-0.643988	2.02545	-0.164079	2.22934	-0.08976	2.02545	-0.38299	2.22934	-0.282898	2.02545	-0.376206	2.22934	-0.284989	2.02545	0.076003	2.22934	0.065967	2.02545	-0.339788	2.22934	-0.36685
2.22934	-0.401779	2.43463	-0.373675	2.22934	-0.226346	2.43463	-0.071315	2.22934	0.556326	2.43463	0.409034	2.22934	-0.683025	2.43463	-0.563242	2.22934	-0.164038	2.43463	-0.151114	2.22934	-0.281598	2.43463	-0.221989	2.22934	-0.295628	2.43463	-0.241174	2.22934	0.093964	2.43463	0.114444	2.22934	-0.308675	2.43463	-0.314564
2.43463	-0.326979	2.6413	-0.276687	2.43463	-0.112781	2.6413	-0.095317	2.43463	0.557214	2.6413	0.403488	2.43463	-0.555502	2.6413	-0.410916	2.43463	-0.163997	2.6413	-0.228306	2.43463	-0.206388	2.6413	-0.160795	2.43463	-0.239408	2.6413	-0.191542	2.43463	0.106217	2.6413	0.025054	2.43463	-0.28762	2.6413	-0.262909
2.6413	-0.28253	2.84936	-0.252311	2.6413	-0.029983	2.84936	0.001196	2.6413	0.558092	2.84936	0.476064	2.6413	-0.446648	2.84936	-0.360107	2.6413	-0.163957	2.84936	-0.104753	2.6413	-0.149543	2.84936	-0.120187	2.6413	-0.199839	2.84936	-0.182984	2.6413	0.11492	2.84936	0.125382	2.6413	-0.272796	2.84936	-0.259704
2.84936	-0.254136			2.84936	0.031381			2.84936	0.558961			2.84936	-0.353591			2.84936	-0.163917			2.84936	-0.105795			2.84936	-0.171489			2.84936	0.121311			2.84936	-0.262006

## Sheet: Fig. 4b
ASB7（WT） with LZTS1-degron peptide				ASB7 mutant（Y87A） with LZTS1-degron peptide				ASB7 mutant（D116A） with LZTS1-degron peptide				ASB7 mutant（H126A） with LZTS1-degron peptide				ASB7 mutant（Y127A） with LZTS1-degron peptide				ASB7 mutant（R160A） with LZTS1-degron peptide				ASB7 mutant（Y186A） with LZTS1-degron peptide				ASB7 mutant（I189A） with LZTS1-degron peptide
Fit_X	Fit_Y	NDH_X	NDH_Y	Fit_X	Fit_Y	NDH_X	NDH_Y	Fit_X	Fit_Y	NDH_X	NDH_Y	Fit_X	Fit_Y	NDH_X	NDH_Y	Fit_X	Fit_Y	NDH_X	NDH_Y	Fit_X	Fit_Y	NDH_X	NDH_Y	Fit_X	Fit_Y	NDH_X	NDH_Y	Fit_X	Fit_Y	NDH_X	NDH_Y
0.063015	-7.63	0.253001	-7.76051	0.063015	-5.67831	0.253001	-6.18888	0.063015	-4.72398	0.253001	-4.65819	0.063015	-6.1478	0.253001	-6.28961	0.063015	-5.9112	0.253001	-5.7946	0.063015	-6.229	0.253001	-6.1669	0.06144	-8.19901	0.246676	-8.17456	0.063015	-5.42292	0.253001	-5.56519
0.253001	-7.59883	0.444378	-7.48855	0.253001	-5.67059	0.444378	-5.84074	0.253001	-4.49833	0.444378	-4.11319	0.253001	-6.08911	0.444378	-5.81002	0.253001	-5.90663	0.444378	-6.02815	0.253001	-6.05544	0.444378	-5.48527	0.246676	-8.03518	0.433269	-7.56222	0.253001	-5.39781	0.444378	-5.30992
0.444378	-7.5285	0.637145	-7.3514	0.444378	-5.65248	0.637145	-5.59363	0.444378	-4.08106	0.637145	-3.01439	0.444378	-5.90155	0.637145	-5.10402	0.444378	-5.89647	0.637145	-5.80945	0.444378	-5.59982	0.637145	-4.64131	0.433269	-7.68856	0.621217	-7.25815	0.444378	-5.33684	0.637145	-5.14824
0.637145	-7.40182	0.831303	-7.11442	0.637145	-5.61757	0.831303	-4.9163	0.637145	-3.56124	0.831303	-3.19899	0.637145	-5.29999	0.831303	-3.60958	0.637145	-5.87864	0.831303	-6.01581	0.637145	-4.7091	0.831303	-3.49479	0.621217	-7.14562	0.81052	-6.19552	0.637145	-5.21257	0.831303	-4.799
0.831303	-7.14598	1.02685	-6.45641	0.831303	-5.53725	1.02685	-5.11662	0.831303	-2.96533	1.02685	-2.57891	0.831303	-3.4584	1.02685	-1.33339	0.831303	-5.84342	1.02685	-5.66385	0.831303	-3.37133	1.02685	-2.15898	0.81052	-6.30722	1.00118	-4.91573	0.831303	-4.91344	1.02685	-4.11257
1.02685	-6.55828	1.22379	-5.25924	1.02685	-5.28696	1.22379	-4.30725	1.02685	-2.35255	1.22379	-1.89011	1.02685	-1.41935	1.22379	-0.583426	1.02685	-5.75796	1.22379	-5.40386	1.02685	-2.16518	1.22379	-1.41203	1.00118	-5.11929	1.1932	-3.812	1.02685	-4.09453	1.22379	-2.51335
1.22379	-5.18828	1.42212	-3.09234	1.22379	-4.16549	1.42212	-1.57161	1.22379	-1.79093	1.42212	-1.2412	1.22379	-0.689379	1.42212	-0.407972	1.22379	-5.46043	1.42212	-4.02888	1.22379	-1.46761	1.42212	-1.01593	1.1932	-3.71837	1.38657	-2.84018	1.22379	-2.44828	1.42212	-1.02253
1.42212	-3.06361	1.62184	-1.44385	1.42212	-1.60759	1.62184	-0.301045	1.42212	-1.32453	1.62184	-0.867167	1.42212	-0.471706	1.62184	-0.417445	1.42212	-3.98147	1.62184	-1.29569	1.42212	-1.12235	1.62184	-0.949338	1.38657	-2.42583	1.58129	-1.41962	1.42212	-1.09421	1.62184	-0.529676
1.62184	-1.51314	1.82295	-0.767777	1.62184	-0.454103	1.82295	-0.16156	1.62184	-0.962751	1.82295	-0.573929	1.62184	-0.38738	1.82295	-0.290059	1.62184	-1.36891	1.82295	-0.680397	1.62184	-0.945599	1.82295	-0.832961	1.58129	-1.46504	1.77738	-0.496876	1.62184	-0.551029	1.82295	-0.265895
1.82295	-0.829372	2.02545	-0.567918	1.82295	-0.200161	2.02545	-0.133128	1.82295	-0.692373	2.02545	-0.426185	1.82295	-0.347095	2.02545	-0.429965	1.82295	-0.543323	2.02545	-0.279295	1.82295	-0.847398	2.02545	-0.829553	1.77738	-0.833513	1.97481	-0.104921	1.82295	-0.348603	2.02545	-0.261073
2.02545	-0.540176	2.22934	-0.428342	2.02545	-0.120599	2.22934	-0.158378	2.02545	-0.493001	2.22934	-0.322099	2.02545	-0.324954	2.22934	-0.303152	2.02545	-0.369346	2.22934	-0.429018	2.02545	-0.788406	2.22934	-0.767893	1.97481	-0.43346	2.17361	-0.106347	2.02545	-0.259258	2.22934	-0.212122
2.22934	-0.401779	2.43463	-0.373675	2.22934	-0.086707	2.43463	-0.122881	2.22934	-0.345755	2.43463	-0.231824	2.22934	-0.311542	2.43463	-0.450614	2.22934	-0.312002	2.43463	-0.192866	2.22934	-0.750597	2.43463	-0.705231	2.17361	-0.177174	2.37376	-0.197553	2.22934	-0.213299	2.43463	-0.270001
2.43463	-0.326979	2.6413	-0.276687	2.43463	-0.069314	2.6413	-0.11482	2.43463	-0.23593	2.6413	-0.214806	2.43463	-0.30282	2.6413	-0.225071	2.43463	-0.286672	2.6413	-0.330175	2.43463	-0.725064	2.6413	-0.76971	2.37376	-0.007966	2.57527	0.193391	2.43463	-0.186849	2.6413	-0.202951
2.6413	-0.28253	2.84936	-0.252311	2.6413	-0.059234	2.84936	-0.054067	2.6413	-0.152883	2.84936	-0.214771	2.6413	-0.296834	2.84936	-0.338331	2.6413	-0.273344	2.84936	-0.192047	2.6413	-0.707075	2.84936	-0.71905	2.57527	0.107675	2.77813	-0.169894	2.6413	-0.170322	2.84936	-0.173847
2.84936	-0.254136			2.84936	-0.052872			2.84936	-0.089124			2.84936	-0.292546			2.84936	-0.265477			2.84936	-0.693955			2.77813	0.18937			2.84936	-0.159333

## Sheet: Fig. 4c
ASB7 with LZTS1-degron peptide				ASB7 with LZTS1-degron mutant (L2R)				ASB7 with LZTS1-degron mutant (L5R)				ASB7 with LZTS1-degron mutant (E8R)				ASB7 with LZTS1-degron mutant (L12R)				ASB7 with LZTS1-degron mutant (L16R)				ASB7 with LZTS1-degron mutant (Y19R)
Fit_X	Fit_Y	NDH_X	NDH_Y	Fit_X	Fit_Y	NDH_X	NDH_Y	Fit_X	Fit_Y	NDH_X	NDH_Y	Fit_X	Fit_Y	NDH_X	NDH_Y	Fit_X	Fit_Y	NDH_X	NDH_Y	Fit_X	Fit_Y	NDH_X	NDH_Y	Fit_X	Fit_Y	NDH_X	NDH_Y
0.063015	-7.63	0.253001	-7.76051	0.063015	-4.11682	0.253001	-3.91425	0.063015	-0.66377	0.253001	-0.662537	0.063015	-0.474076	0.253001	-0.496029	0.063015	-0.03436	0.253001	-0.266833	0.063015	-0.190144	0.253001	-0.155736	0.063015	-6.64422	0.253001	-6.60023
0.253001	-7.59883	0.444378	-7.48855	0.253001	-3.89096	0.444378	-3.43044	0.253001	-0.639252	0.444378	-0.823724	0.253001	-0.473528	0.444378	-0.500361	0.253001	-0.034258	0.444378	-0.296173	0.253001	-0.189751	0.444378	-0.145587	0.253001	-6.54123	0.444378	-6.07795
0.444378	-7.5285	0.637145	-7.3514	0.444378	-3.48688	0.637145	-3.04876	0.444378	-0.598016	0.637145	-0.366594	0.444378	-0.472714	0.637145	-0.511811	0.444378	-0.034107	0.637145	0.235099	0.444378	-0.189168	0.637145	-0.211374	0.444378	-6.16218	0.637145	-4.84267
0.637145	-7.40182	0.831303	-7.11442	0.637145	-3.00718	0.831303	-2.48474	0.637145	-0.550257	0.831303	-0.528076	0.637145	-0.471909	0.831303	-0.489468	0.637145	-0.033958	0.831303	0.006986	0.637145	-0.188591	0.831303	-0.209889	0.637145	-4.81016	0.831303	-2.17514
0.831303	-7.14598	1.02685	-6.45641	0.831303	-2.48415	1.02685	-1.95781	0.831303	-0.495763	1.02685	-0.376812	0.831303	-0.471113	1.02685	-0.484	0.831303	-0.03381	1.02685	-0.183855	0.831303	-0.188021	1.02685	-0.181335	0.831303	-2.17887	1.02685	-0.735197
1.02685	-6.55828	1.22379	-5.25924	1.02685	-1.96849	1.22379	-1.50394	1.02685	-0.434291	1.22379	-0.252521	1.02685	-0.470325	1.22379	-0.49787	1.02685	-0.033664	1.22379	-0.037118	1.02685	-0.187458	1.22379	-0.239679	1.02685	-0.783607	1.22379	-0.447805
1.22379	-5.18828	1.42212	-3.09234	1.22379	-1.50788	1.42212	-1.12654	1.22379	-0.365575	1.42212	-0.314725	1.22379	-0.469547	1.42212	-0.479738	1.22379	-0.03352	1.42212	-0.02793	1.22379	-0.1869	1.42212	-0.205758	1.22379	-0.394941	1.42212	-0.236655
1.42212	-3.06361	1.62184	-1.44385	1.42212	-1.12812	1.62184	-0.838187	1.42212	-0.289314	1.62184	-0.18191	1.42212	-0.468777	1.62184	-0.470203	1.42212	-0.033377	1.62184	-0.15784	1.42212	-0.186348	1.62184	-0.240106	1.42212	-0.262772	1.62184	-0.30071
1.62184	-1.51314	1.82295	-0.767777	1.62184	-0.831424	1.82295	-0.634915	1.62184	-0.205167	1.82295	-0.049796	1.62184	-0.468015	1.82295	-0.481569	1.62184	-0.033236	1.82295	0.329245	1.62184	-0.185803	1.82295	-0.154814	1.62184	-0.204858	1.82295	-0.203031
1.82295	-0.829372	2.02545	-0.567918	1.82295	-0.606206	2.02545	-0.424922	1.82295	-0.112754	2.02545	-0.236243	1.82295	-0.467262	2.02545	-0.423547	1.82295	-0.033096	2.02545	-0.042734	1.82295	-0.185264	2.02545	-0.152271	1.82295	-0.174793	2.02545	-0.132708
2.02545	-0.540176	2.22934	-0.428342	2.02545	-0.436985	2.22934	-0.303921	2.02545	-0.011642	2.22934	0.203706	2.02545	-0.466516	2.22934	-0.425579	2.02545	-0.032958	2.22934	-0.118428	2.02545	-0.18473	2.22934	-0.176565	2.02545	-0.157294	2.22934	-0.092943
2.22934	-0.401779	2.43463	-0.373675	2.22934	-0.309619	2.43463	-0.149008	2.22934	0.098658	2.43463	0.185226	2.22934	-0.465779	2.43463	-0.433542	2.22934	-0.032821	2.43463	-0.087189	2.22934	-0.184202	2.43463	-0.162138	2.22934	-0.146245	2.43463	-0.082002
2.43463	-0.326979	2.6413	-0.276687	2.43463	-0.212938	2.6413	-0.168624	2.43463	0.218704	2.6413	0.458266	2.43463	-0.46505	2.6413	-0.420727	2.43463	-0.032686	2.6413	-0.063643	2.43463	-0.18368	2.6413	-0.214503	2.43463	-0.138832	2.6413	-0.140714
2.6413	-0.28253	2.84936	-0.252311	2.6413	-0.138674	2.84936	-0.104324	2.6413	0.349131	2.84936	0.40088	2.6413	-0.464329	2.84936	-0.455966	2.6413	-0.032552	2.84936	-0.080622	2.6413	-0.183164	2.84936	-0.155979	2.6413	-0.133619	2.84936	-0.151452
2.84936	-0.254136			2.84936	-0.080869			2.84936	0.490669			2.84936	-0.463616			2.84936	-0.03242			2.84936	-0.182653			2.84936	-0.12981

## Sheet: Fig. 4d
ASB7 with LZTS1-degron (23 residues )				ASB7 with truncated LZTS1-degron (22 residues, C-terminal truncated )				ASB7 with truncated LZTS1-degron (21 residues, C-terminal truncated)				ASB7 with truncated LZTS1-degron (22 residues, N-terminal truncated)				ASB7 with truncated LZTS1-degron(21 residues, N-terminal truncated)				ASB7 with truncated LZTS1-degron (17 residues)				ASB7 with truncated LZTS1-degron (13 residues)				ASB7 with truncated LZTS1-degron (9 residues)				ASB7 with truncated LZTS1-degron (6 residues)
Fit_X	Fit_Y	NDH_X	NDH_Y	Fit_X	Fit_Y	NDH_X	NDH_Y	Fit_X	Fit_Y	NDH_X	NDH_Y	Fit_X	Fit_Y	NDH_X	NDH_Y	Fit_X	Fit_Y	NDH_X	NDH_Y	Fit_X	Fit_Y	NDH_X	NDH_Y	Fit_X	Fit_Y	NDH_X	NDH_Y	Fit_X	Fit_Y	NDH_X	NDH_Y	Fit_X	Fit_Y	NDH_X	NDH_Y
0.063015	-7.63	0.253001	-7.76051	0.063015	-4.45134	0.253001	-4.80016	0.063015	-5.31198	0.253001	-5.38432	0.063015	-4.55442	0.253001	-4.6534	0.063015	-7.32192	0.253001	-7.57021	0.063015	-2.81792	0.253001	-2.71471	0.063015	-0.118641	0.253001	-0.160555	0.063015	0.034297	0.253001	0.169866	0.063015	-0.343012	0.253001	-0.10196
0.253001	-7.59883	0.444378	-7.48855	0.253001	-4.40897	0.444378	-4.10973	0.253001	-5.25317	0.444378	-4.99164	0.253001	-4.5022	0.444378	-4.23912	0.253001	-7.14077	0.444378	-5.63556	0.253001	-2.68239	0.444378	-2.36704	0.253001	-0.120394	0.444378	-0.098563	0.253001	0.034146	0.444378	0.140293	0.253001	-0.343346	0.444378	-0.078722
0.444378	-7.5285	0.637145	-7.3514	0.444378	-4.27458	0.637145	-3.43301	0.444378	-5.09805	0.637145	-4.74745	0.444378	-4.32235	0.637145	-3.54734	0.444378	-6.28104	0.637145	-3.86992	0.444378	-2.42297	0.637145	-2.10554	0.444378	-0.122997	0.637145	-0.077688	0.444378	0.033921	0.637145	0.151889	0.444378	-0.343842	0.637145	-0.06226
0.637145	-7.40182	0.831303	-7.11442	0.637145	-3.8455	0.831303	-2.8137	0.637145	-4.74657	0.831303	-3.80155	0.637145	-3.68667	0.831303	-2.16947	0.637145	-3.42603	0.831303	-0.529334	0.637145	-2.09056	0.831303	-1.72955	0.637145	-0.125571	0.831303	-0.099198	0.637145	0.033698	0.831303	0.018648	0.637145	-0.344333	0.831303	-0.093664
0.831303	-7.14598	1.02685	-6.45641	0.831303	-2.47988	1.02685	-0.546482	0.831303	-3.8972	1.02685	-2.54792	0.831303	-2.003	1.02685	-0.540944	0.831303	-1.01657	1.02685	-0.224257	0.831303	-1.7104	1.02685	-1.28066	0.831303	-0.128117	1.02685	-0.081909	0.831303	0.033478	1.02685	0.056615	0.831303	-0.344818	1.02685	-0.094634
1.02685	-6.55828	1.22379	-5.25924	1.02685	-0.862701	1.22379	-0.480026	1.02685	-2.38892	1.22379	-0.989833	1.02685	-0.726624	1.22379	-0.259921	1.02685	-0.392564	1.22379	-0.154557	1.02685	-1.33489	1.22379	-1.15179	1.02685	-0.130634	1.22379	-0.154624	1.02685	0.03326	1.22379	0.131301	1.02685	-0.345298	1.22379	-0.118423
1.22379	-5.18828	1.42212	-3.09234	1.22379	-0.269903	1.42212	0.226989	1.22379	-1.11648	1.42212	-0.473582	1.22379	-0.355242	1.42212	-0.249675	1.22379	-0.218875	1.42212	-0.143621	1.22379	-1.01381	1.42212	-0.669226	1.22379	-0.133124	1.42212	-0.222476	1.22379	0.033045	1.42212	-0.081571	1.22379	-0.345772	1.42212	-0.168829
1.42212	-3.06361	1.62184	-1.44385	1.42212	-0.096578	1.62184	0.199961	1.42212	-0.531054	1.62184	-0.304775	1.42212	-0.240083	1.62184	-0.217269	1.42212	-0.151111	1.62184	-0.193592	1.42212	-0.767488	1.62184	-0.540296	1.42212	-0.135587	1.62184	-0.108654	1.42212	0.032832	1.62184	0.072386	1.42212	-0.346241	1.62184	-0.198778
1.62184	-1.51314	1.82295	-0.767777	1.62184	-0.030521	1.82295	-0.244494	1.62184	-0.289939	1.82295	-0.262765	1.62184	-0.192855	1.82295	-0.181759	1.62184	-0.118282	1.82295	-0.188906	1.62184	-0.589722	1.82295	-0.486951	1.62184	-0.138024	1.82295	-0.128344	1.62184	0.032622	1.82295	0.020466	1.62184	-0.346706	1.82295	-0.07374
1.82295	-0.829372	2.02545	-0.567918	1.82295	0.000723	2.02545	-0.052552	1.82295	-0.178243	2.02545	-0.192259	1.82295	-0.169364	2.02545	-0.135567	1.82295	-0.100018	2.02545	-0.096214	1.82295	-0.464284	2.02545	-0.36742	1.82295	-0.140433	2.02545	-0.183717	1.82295	0.032413	2.02545	-0.007537	1.82295	-0.347165	2.02545	-0.100623
2.02545	-0.540176	2.22934	-0.428342	2.02545	0.017784	2.22934	-0.162047	2.02545	-0.119379	2.22934	0.213717	2.02545	-0.156085	2.22934	-0.176965	2.02545	-0.088846	2.22934	-0.204925	2.02545	-0.375634	2.22934	-0.368516	2.02545	-0.142817	2.22934	-0.236339	2.02545	0.032207	2.22934	-0.06951	2.02545	-0.347619	2.22934	-0.106901
2.22934	-0.401779	2.43463	-0.373675	2.22934	0.028072	2.43463	-0.038297	2.22934	-0.085051	2.43463	-0.160679	2.22934	-0.147874	2.43463	-0.115054	2.22934	-0.081524	2.43463	-0.162292	2.22934	-0.312114	2.43463	-0.316979	2.22934	-0.145175	2.43463	-0.16139	2.22934	0.032004	2.43463	0.049914	2.22934	-0.348068	2.43463	-0.097153
2.43463	-0.32698	2.6413	-0.276687	2.43463	0.03474	2.6413	0.289178	2.43463	-0.063435	2.6413	-0.109852	2.43463	-0.14245	2.6413	-0.210008	2.43463	-0.076467	2.6413	-0.142999	2.43463	-0.265733	2.6413	-0.124566	2.43463	-0.147507	2.6413	-0.126255	2.43463	0.031802	2.6413	0.081932	2.43463	-0.348512	2.6413	-0.137708
2.6413	-0.28253	2.84936	-0.252311	2.6413	0.039307	2.84936	-0.141068	2.6413	-0.048997	2.84936	-0.102494	2.6413	-0.138682	2.84936	-0.222944	2.6413	-0.072826	2.84936	-0.118659	2.6413	-0.231179	2.84936	-0.242847	2.6413	-0.149815	2.84936	-0.06401	2.6413	0.031603	2.84936	0.054284	2.6413	-0.348951	2.84936	-0.167126
2.84936	-0.254136			2.84936	0.042571			2.84936	-0.038895			2.84936	-0.135956			2.84936	-0.070114			2.84936	-0.204926			2.84936	-0.152098			2.84936	0.031406			2.84936	-0.349386

[truncated: 6 more sheets: Fig. 5g, Supplementary Fig. 1a, Supplementary Fig. 1c, Supplementary Fig. 2a, Supplementary Fig. 2b, Supplementary Fig. 3o]
